# Supplementary material for: Identification of regenerative processes in neonatal spinal cord injury in the opossum (Monodelphis domestica): A transcriptomic study
Source: J Comp Neurol. 2020 Aug 4;529(5):969–86. doi: 10.1002/cne.24994 (PMC7855507; doi:10.1002/cne.24994)
Supplement: Supplementary file 1 — Appendix 1: Gene expression changes in P7SCI and P28SCI cords. All genes that showed log2FC ≥ 1 in either direction (relative to age‐matched control tissue) with Padj ≤ 0.05 and the time‐point(s) in which they appeared. Genes are sorted by Ensembl identifier. Average fold‐change indicates mean value of the significant fold changes as determined by at least two DE algorithms. [file CNE-529-969-s001.xlsx]

## Sheet: Appendix 1
	Appendix 1: Gene expression changes in P7SCI and P28SCI cords. All genes that showed log2FC≥1 in either direction (relative to age-matched control tissue) with Padj≤0.05 and the timepoint(s) in which they appeared. Genes are sorted by Ensembl identifier. Average fold-change indicates mean value of the significant fold changes as determined by at least two DE algorithms.
P7SCI dataset
Differentially expressed at all time-points after P7SCI injury
Ensembl ID	gene name	description	Average FC (log2FC)
			P7SCI+1d	P7SCI+3d	P7SCI+7d
ENSMODG00000000183	LBP	lipopolysaccharide binding protein [Source:HGNC Symbol;Acc:HGNC:6517]	6.63128	8.55409	4.48178
ENSMODG00000000474	SOD3	superoxide dismutase 3, extracellular [Source:HGNC Symbol;Acc:HGNC:11181]	1.24876	1.91639	1.35457
ENSMODG00000000744	CSF2RB	colony stimulating factor 2 receptor, beta, low-affinity (granulocyte-macrophage) [Source:HGNC Symbol;Acc:HGNC:2436]	4.059	2.99944	2.57011
ENSMODG00000002332	IL1R1	interleukin 1 receptor, type I [Source:HGNC Symbol;Acc:HGNC:5993]	1.88675	2.6177	1.68226
ENSMODG00000003456	ITGB2	integrin subunit beta 2 [Source:HGNC Symbol;Acc:HGNC:6155]	2.59249	2.10256	1.35274
ENSMODG00000006314	MYOF	myoferlin [Source:HGNC Symbol;Acc:HGNC:3656]	1.68868	1.32492	1.16784
ENSMODG00000009695	MRC1	mannose receptor, C type 1 [Source:HGNC Symbol;Acc:HGNC:7228]	2.68102	1.98083	3.00228
ENSMODG00000009759	CSF1R	colony stimulating factor 1 receptor [Source:HGNC Symbol;Acc:HGNC:2433]	2.4078	2.76435	3.88771
ENSMODG00000013788	PLD4	phospholipase D family member 4 [Source:HGNC Symbol;Acc:HGNC:23792]	1.67727	2.22723	2.83537
ENSMODG00000015093	CFB	Similar to complement factor b (CFB) [Source:UniProtKB/TrEMBL;Acc:F7F3D5]	2.11465	2.49026	1.67094
ENSMODG00000016105	C1QC	complement component 1, q subcomponent, C chain [Source:HGNC Symbol;Acc:HGNC:1245]	2.2287	3.16513	2.4071
ENSMODG00000018167	C1S	complement component 1, s subcomponent [Source:HGNC Symbol;Acc:HGNC:1247]	1.97365	3.24278	2.04508
ENSMODG00000018318	PARP14	poly (ADP-ribose) polymerase family, member 14	3.31123	2.85124	2.05121
ENSMODG00000018479	LTF	Similar to lactotransferrin; [Source:UniProtKB/TrEMBL;Acc:F7C9Z1]	1.18554	1.98399	1.23844
ENSMODG00000018809	CTSS	cathepsin S [Source:HGNC Symbol;Acc:HGNC:2545]	2.53808	2.50928	2.31132
ENSMODG00000019606	C1QB	complement component 1, q subcomponent, B chain [Source:HGNC Symbol;Acc:HGNC:1242]	2.7775	3.33393	2.11795
ENSMODG00000020104	SERPING1	serpin peptidase inhibitor, clade G (C1 inhibitor), member 1 [Source:HGNC Symbol;Acc:HGNC:1228]	1.24022	1.83098	1.14165
ENSMODG00000020183	MPEG1	macrophage expressed 1 [Source:HGNC Symbol;Acc:HGNC:29619]	2.80415	3.2124	2.68516
ENSMODG00000020728	SPP1	secreted phosphoprotein 1 [Source:HGNC Symbol;Acc:HGNC:11255]	3.44487	2.4531	3.00631
ENSMODG00000023962	C1QA	complement component 1, q subcomponent, A chain [Source:HGNC Symbol;Acc:HGNC:1241]	2.67732	3.45817	2.55931
ENSMODG00000024764	P2RY13	purinergic receptor P2Y, G-protein coupled, 13 [Source:HGNC Symbol;Acc:HGNC:4537]	2.24066	2.41761	2.11934
ENSMODG00000027493	CAMP	Similar to cathelicidin-OH antimicrobial peptide-like;[Source:UniProtKB/TrEMBL;Acc:K7E365]	1.79138	2.83189	2.17359
ENSMODG00000027938	MS4A4A	Similar to Membrane-spanning 4-domains subfamily A member 4A; [Source:UniProtKB/TrEMBL;Acc:K7E4D0]	3.16007	3.15482	3.38164
ENSMODG00000028122	CCL4	Similar to CCL4L1; LOC100020928 C-C motif chemokine [Source:UniProtKB/TrEMBL;Acc:K7E218]	4.29763	2.44474	3.42347
ENSMODG00000029774	TREM2	triggering receptor expressed on myeloid cells 2 [Source:HGNC Symbol;Acc:HGNC:17761]	3.12785	2.6088	2.30394
Differentially expressed @ P7SCI+1d only
Ensembl ID	gene name	description	Average FC (log2FC)
			P7SCI+1d	P7SCI+3d	P7SCI+7d
ENSMODG00000000635	RAC2	ras-related C3 botulinum toxin substrate 2 (rho family, small GTP binding protein Rac2) [Source:HGNC Symbol;Acc:HGNC:9802]	2.22538
ENSMODG00000000679	THBS1	thrombospondin 1 [Source:HGNC Symbol;Acc:HGNC:11785]	1.77029
ENSMODG00000001046	GPNMB	glycoprotein (transmembrane) nmb [Source:HGNC Symbol;Acc:HGNC:4462]	2.34633
ENSMODG00000001065	CHI3L1	chitinase 3 like 1 [Source:HGNC Symbol;Acc:HGNC:1932]	4.8657
ENSMODG00000001854	TK1	Similar to Thymidine kinase [Source:UniProtKB/TrEMBL;Acc:F6SP09]	1.11209
ENSMODG00000001915	RAB7B	RAB7B, member RAS oncogene family [Source:HGNC Symbol;Acc:HGNC:30513]	1.72371
ENSMODG00000001955	OSTF1	osteoclast stimulating factor 1 [Source:HGNC Symbol;Acc:HGNC:8510]	1.16621
ENSMODG00000002167	LGMN	legumain [Source:HGNC Symbol;Acc:HGNC:9472]	1.11292
ENSMODG00000002293	IL1R2	interleukin 1 receptor, type II [Source:HGNC Symbol;Acc:HGNC:5994]	3.39191
ENSMODG00000003042	ATF3	activating transcription factor 3 [Source:HGNC Symbol;Acc:HGNC:785]	1.29436
ENSMODG00000003581	RBM43	RNA binding motif protein 43 [Source:HGNC Symbol;Acc:HGNC:24790]	1.89532
ENSMODG00000003621		PSEUDOGENE	-1.68169
ENSMODG00000003627	GIMAP1	GTPase IMAP family member 1 [Source:HGNC Symbol;Acc:HGNC:23237]	2.78409
ENSMODG00000004220	CYBA	cytochrome b-245, alpha polypeptide [Source:HGNC Symbol;Acc:HGNC:2577]	1.29176
ENSMODG00000004579	SLC7A8	Similar to Large neutral amino acids transporter small subunit 2 [Source:UniProtKB/TrEMBL;Acc:F6R459]	1.07612
ENSMODG00000004913	SERPINE1	serpin peptidase inhibitor, clade E (nexin, plasminogen activator inhibitor type 1), member 1 [Source:HGNC Symbol;Acc:HGNC:8583]	4.36162
ENSMODG00000007113	CD68	CD68 molecule [Source:HGNC Symbol;Acc:HGNC:1693]	1.9548
ENSMODG00000007157		Uncharacterized protein [Source:UniProtKB/TrEMBL;Acc:F6RDA9]	1.13361
ENSMODG00000007184	NCF2	neutrophil cytosolic factor 2 [Source:HGNC Symbol;Acc:HGNC:7661]	2.6823
ENSMODG00000009162	CDCA7	cell division cycle associated 7 [Source:HGNC Symbol;Acc:HGNC:14628]	1.03331
ENSMODG00000009217	SPHK1	sphingosine kinase 1 [Source:HGNC Symbol;Acc:HGNC:11240]	2.47607
ENSMODG00000009263	CEACAM5	Similar to Carcinoembryonic antigen-related cell adhesion molecule 5 [Source:UniProtKB/TrEMBL;Acc:F7DAN1]	2.22254
ENSMODG00000009265	ALOX5AP	arachidonate 5-lipoxygenase-activating protein [Source:HGNC Symbol;Acc:HGNC:436]	2.43355
ENSMODG00000009877	F13A1	coagulation factor XIII, A1 polypeptide [Source:HGNC Symbol;Acc:HGNC:3531]	3.25955
ENSMODG00000009963	CEACAM1	Similar to carcinoembryonic antigen-related cell adhesion molecule 1 [Source:UniProtKB/TrEMBL;Acc:F6R843]	1.80594
ENSMODG00000010448	INPP5D	inositol polyphosphate-5-phosphatase D [Source:HGNC Symbol;Acc:HGNC:6079]	1.6915
ENSMODG00000010849	TIMP1	TIMP metallopeptidase inhibitor 1 [Source:HGNC Symbol;Acc:HGNC:11820]	2.44838
ENSMODG00000011325	HBE1	Similar to Hemoglobin subunit epsilon; LOC100019461 [Source:UniProtKB/TrEMBL;Acc:F6WII6]	1.08781
ENSMODG00000011416	STAB1	stabilin 1 [Source:HGNC Symbol;Acc:HGNC:18628]	1.4138
ENSMODG00000011747	STAT1	signal transducer and activator of transcription 1 [Source:HGNC Symbol;Acc:HGNC:11362]	1.06338
ENSMODG00000012118	EGR1	Similar to Early growth response protein 1 [Source:UniProtKB/TrEMBL;Acc:F7FU77]	1.45153
ENSMODG00000012233	ABI3	ABI family member 3 [Source:HGNC Symbol;Acc:HGNC:29859]	1.64513
ENSMODG00000012459	VSIG4	V-set and immunoglobulin domain containing 4 [Source:HGNC Symbol;Acc:HGNC:17032]	3.0086
ENSMODG00000012543	TRIM14	tripartite motif containing 14 [Source:HGNC Symbol;Acc:HGNC:16283]	2.11721
ENSMODG00000012814	PTPRC	protein tyrosine phosphatase, receptor type, C [Source:HGNC Symbol;Acc:HGNC:9666]	3.35515
ENSMODG00000013744	TAGLN	transgelin [Source:HGNC Symbol;Acc:HGNC:11553]	1.2658
ENSMODG00000013815	IL1B	interleukin 1 beta [Source:HGNC Symbol;Acc:HGNC:5992]	5.63
ENSMODG00000013963	IRF1	interferon regulatory factor 1 [Source:HGNC Symbol;Acc:HGNC:6116]	1.1777
ENSMODG00000014814	TRIM25	tripartite motif containing 25 [Source:HGNC Symbol;Acc:HGNC:12932]	1.54381
ENSMODG00000015132	IFI35	interferon induced protein 35 [Source:HGNC Symbol;Acc:HGNC:5399]	1.88752
ENSMODG00000015286	EIF2AK2	eukaryotic translation initiation factor 2 alpha kinase 2 [Source:HGNC Symbol;Acc:HGNC:9437]	2.46382
ENSMODG00000015778	CCNF	cyclin F [Source:HGNC Symbol;Acc:HGNC:1591]	1.17808
ENSMODG00000016186	SDC4	syndecan 4 [Source:HGNC Symbol;Acc:HGNC:10661]	2.39274
ENSMODG00000016340		PSEUDOGENE	1.10521
ENSMODG00000016433	PTPN11	Similar to Tyrosine-protein phosphatase non-receptor type 11 [Source:UniProtKB/TrEMBL;Acc:F7ASC3]	1.05418
ENSMODG00000016601	CTSZ	cathepsin Z [Source:HGNC Symbol;Acc:HGNC:2547]	1.36795
ENSMODG00000016737		PSEUDOGENE	1.35849
ENSMODG00000017083	CD36	CD36 molecule (thrombospondin receptor) [Source:HGNC Symbol;Acc:HGNC:1663]	3.08727
ENSMODG00000017328	TLR8	toll-like receptor 8 [Source:HGNC Symbol;Acc:HGNC:15632]	4.55843
ENSMODG00000017403	S100A8	S100 calcium binding protein A8 [Source:HGNC Symbol;Acc:HGNC:10498]	2.7836
ENSMODG00000017410	S100A9	S100 calcium binding protein A9 [Source:HGNC Symbol;Acc:HGNC:10499]	4.08485
ENSMODG00000017810	CSF3R	colony stimulating factor 3 receptor [Source:HGNC Symbol;Acc:HGNC:2439]	3.31229
ENSMODG00000017914	SLC16A10	solute carrier family 16 (aromatic amino acid transporter), member 10 [Source:HGNC Symbol;Acc:HGNC:17027]	1.21706
ENSMODG00000018156	PTPN6	protein tyrosine phosphatase, non-receptor type 6 [Source:HGNC Symbol;Acc:HGNC:9658]	2.30874
ENSMODG00000018211	EMP1	epithelial membrane protein 1 [Source:HGNC Symbol;Acc:HGNC:3333]	1.04871
ENSMODG00000018311	DTX3L	deltex 3 like, E3 ubiquitin ligase [Source:HGNC Symbol;Acc:HGNC:30323]	3.98344
ENSMODG00000018469	USP18	Ubl carboxyl-terminal hydrolase 18; [Source:UniProtKB/TrEMBL;Acc:F7CAJ0]	3.429
ENSMODG00000019096	HMOX1	Similar to heme oxygenase 1-like [Source:UniProtKB/TrEMBL;Acc:H9H7A2]	2.16349
ENSMODG00000019159	CCL24	C-C motif chemokine [Source:UniProtKB/TrEMBL;Acc:F7BK23]	4.54506
ENSMODG00000019162	CCL3	Similar to c-C motif chemokine 3-like [Source:UniProtKB/TrEMBL;Acc:F7BJR8]	5.14136
ENSMODG00000019236	HERC6	HECT and RLD domain containing E3 ubiquitin protein ligase family member 6	3.06815
ENSMODG00000019909	SPI1	Spi-1 proto-oncogene [Source:HGNC Symbol;Acc:HGNC:11241]	3.14961
ENSMODG00000020486		PSEUDOGENE	-1.57599
ENSMODG00000020825	SIGLEC10	sialic acid binding Ig-like lectin 10; similar to siglecg (mus) [Source:UniProtKB/TrEMBL;Acc:F6RM18]	4.04876
ENSMODG00000021035	CSTB	cystatin B [Source:HGNC Symbol;Acc:HGNC:2482]	1.01487
ENSMODG00000023163	TAPBPL	Similar to tapasin-related protein-like [Source:UniProtKB/TrEMBL;Acc:F7FZS9]	2.81646
ENSMODG00000024055	SAMD9L	sterile alpha motif domain containing 9-like. [Source:UniProtKB/TrEMBL;Acc:F7GGN1]	1.2384
ENSMODG00000024215	GIMAP4	Similar to GTPase IMAP family member 4 [Source:UniProtKB/TrEMBL;Acc:F6WEZ0]	4.10886
ENSMODG00000025483	EPSTI1	epithelial stromal interaction 1 (breast) [Source:HGNC Symbol;Acc:HGNC:16465]	1.88612
ENSMODG00000025833		PSEUDOGENE	1.78522
ENSMODG00000027828	HCG22	Similar to Protein PBMUCL2 [Source:UniProtKB/TrEMBL;Acc:K7DYU9]	3.61272
ENSMODG00000028499	MS4A4D	Similar to Membrane-spanning 4-domains subfamily A member 4D [Source:UniProtKB/TrEMBL;Acc:K7E196]	2.57555
ENSMODG00000028729	TINAGL1	tubulointerstitial nephritis antigen-like 1 [Source:HGNC Symbol;Acc:HGNC:19168]	1.52654
ENSMODG00000028822	LILRB4	Similar to leukocyte immunoglobulin-like receptor subfamily B member 4 [Source:UniProtKB/TrEMBL;Acc:F6X704]	4.48174
ENSMODG00000029015	TCN1	transcobalamin I (vitamin B12 binding protein, R binder family); [Source:UniProtKB/TrEMBL;Acc:K7E675]	5.16857
ENSMODG00000029247	CSF2RA	Similar to Granulocyte-macrophage colony-stimulating factor receptor subunit alpha [Source:UniProtKB/TrEMBL;Acc:K7E345]	2.37697
ENSMODG00000029488	GPIHBP1	glycosylphosphatidylinositol anchored high density lipoprotein binding protein 1 [Source:HGNC Symbol;Acc:HGNC:24945]	1.79818
ENSMODG00000029629	CASP12	Similar to Caspase-12 [Source:UniProtKB/TrEMBL;Acc:K7E410]	2.3153
Differentially expressed @ P7SCI+1d and P7SCI+3d
Ensembl ID	gene name	description	Average FC (log2FC)
			P7SCI+1d	P7SCI+3d	P7SCI+7d
ENSMODG00000000433	MARCO	macrophage receptor with collagenous structure [Source:HGNC Symbol;Acc:HGNC:6895]	4.2562	4.40955
ENSMODG00000000528	PLCB2	phospholipase C beta 2 [Source:HGNC Symbol;Acc:HGNC:9055]	2.0768	2.59397
ENSMODG00000001163	HMOX1	heme oxygenase (decycling) 1; [Source:UniProtKB/TrEMBL;Acc:F7CK49]	1.81105	1.9943
ENSMODG00000001316	ARPC1B	actin related protein 2/3 complex subunit 1B [Source:HGNC Symbol;Acc:HGNC:704]	1.32202	1.28617
ENSMODG00000001331	ADORA3	Adenosine receptor A3 [Source:UniProtKB/TrEMBL;Acc:F7FWD9]	3.10486	2.84811
ENSMODG00000001578	CD53	CD53 molecule [Source:HGNC Symbol;Acc:HGNC:1686]	2.17096	2.78124
ENSMODG00000001827	CSF1	colony stimulating factor 1 (macrophage) [Source:HGNC Symbol;Acc:HGNC:2432]	1.09707	1.06729
ENSMODG00000001881	SOCS3	suppressor of cytokine signaling 3 [Source:HGNC Symbol;Acc:HGNC:19391]	2.51364	2.10551
ENSMODG00000002593	DRAM1	DNA-damage regulated autophagy modulator 1 [Source:HGNC Symbol;Acc:HGNC:25645]	3.40456	6.09
ENSMODG00000002789	CTSC	Similar to Dipeptidyl peptidase 1 [Source:UniProtKB/TrEMBL;Acc:F6YG31]	2.38393	1.58324
ENSMODG00000003610	MYO1F	myosin IF [Source:HGNC Symbol;Acc:HGNC:7600]	3.45788	2.41864
ENSMODG00000003685	TMEM176A	transmembrane protein 176A [Source:HGNC Symbol;Acc:HGNC:24930]	1.54365	1.75065
ENSMODG00000003816	GP6	Similar to GP6 glycoprotein VI (platelet) [Source:UniProtKB/TrEMBL;Acc:F6YW66]	3.99996	2.46736
ENSMODG00000004649	ADAM33	ADAM metallopeptidase domain 33 [Source:HGNC Symbol;Acc:HGNC:15478]	1.17549	1.38291
ENSMODG00000005927	FOS	FBJ murine osteosarcoma viral oncogene homolog [Source:HGNC Symbol;Acc:HGNC:3796]	1.37651	1.83511
ENSMODG00000006229	CLIC2	chloride intracellular channel 2 [Source:HGNC Symbol;Acc:HGNC:2063]	1.28926	1.55026
ENSMODG00000006244	LTBP2	latent transforming growth factor beta binding protein 2 [Source:HGNC Symbol;Acc:HGNC:6715]	1.98408	1.57313
ENSMODG00000007498	UCP2	Similar to Mitochondrial uncoupling protein 2 [Source:UniProtKB/TrEMBL;Acc:F6YX95]	1.80654	1.98974
ENSMODG00000010515	SERPINF1	serpin peptidase inhibitor, clade F, member 1 [Source:HGNC Symbol;Acc:HGNC:8824]	1.06912	1.83473
ENSMODG00000010660	IFI6	interferon, alpha-inducible protein 6 [Source:HGNC Symbol;Acc:HGNC:4054]	3.25218	3.39939
ENSMODG00000011306	HBB	Similar to Hemoglobin subunit beta-M [Source:UniProtKB/TrEMBL;Acc:F6WYU4]	1.07356	1.12509
ENSMODG00000011441	SIGLEC1	sialic acid binding Ig-like lectin 1, sialoadhesin [Source:HGNC Symbol;Acc:HGNC:11127]	4.54965	4.78002
ENSMODG00000011604	ANXA2	annexin A2 [Source:HGNC Symbol;Acc:HGNC:537]	1.24281	1.27735
ENSMODG00000012376	GBP1	Similar to Guanylate-binding protein 1 [Source:UniProtKB/TrEMBL;Acc:F6Z758]	1.80753	2.10549
ENSMODG00000013713	PARP12	poly(ADP-ribose) polymerase family member 12 [Source:HGNC Symbol;Acc:HGNC:21919]	1.70708	1.29993
ENSMODG00000013723	TBXAS1	thromboxane A synthase 1 [Source:HGNC Symbol;Acc:HGNC:11609]	2.35601	3.55507
ENSMODG00000014057	TYROBP	TYRO protein tyrosine kinase binding protein [Source:HGNC Symbol;Acc:HGNC:12449]	1.93904	2.18778
ENSMODG00000014782	DHX58	DEXH (Asp-Glu-X-His) box polypeptide 58 [Source:HGNC Symbol;Acc:HGNC:29517]	1.37902	1.04711
ENSMODG00000015002	STXBP2	syntaxin binding protein 2 [Source:HGNC Symbol;Acc:HGNC:11445]	1.59828	1.73773
ENSMODG00000017054	LAPTM5	lysosomal protein transmembrane 5 [Source:HGNC Symbol;Acc:HGNC:29612]	1.44952	1.68197
ENSMODG00000018056	TNFRSF1A	tumor necrosis factor receptor superfamily member 1A [Source:HGNC Symbol;Acc:HGNC:11916]	1.43015	1.50384
ENSMODG00000018171	C1R	Complement C1r-A subcomponent	1.33325	2.51945
ENSMODG00000018280	HCLS1	hematopoietic cell-specific Lyn substrate 1 [Source:HGNC Symbol;Acc:HGNC:4844]	1.4621	1.94076
ENSMODG00000018313	PARP9	poly(ADP-ribose) polymerase family member 9 [Source:HGNC Symbol;Acc:HGNC:24118]	3.05883	3.32842
ENSMODG00000019061	MSR1	macrophage scavenger receptor 1 [Source:HGNC Symbol;Acc:HGNC:7376]	4.16978	5.98
ENSMODG00000019196	ADAP2	ArfGAP with dual PH domains 2 [Source:HGNC Symbol;Acc:HGNC:16487]	1.71061	1.42128
ENSMODG00000019214	NAAA	N-acylethanolamine acid amidase [Source:UniProtKB/TrEMBL;Acc:F6ZHY7]	1.33387	1.36342
ENSMODG00000019220		PSEUDOGENE	4.32643	2.9158
ENSMODG00000019227	LGALS9	Similar to Galectin-9 [Source:UniProtKB/TrEMBL;Acc:F6RE82]	4.72326	2.32007
ENSMODG00000019263	SYK	spleen tyrosine kinase [Source:HGNC Symbol;Acc:HGNC:11491]	1.25769	1.59475
ENSMODG00000019444	CTSH	cathepsin H [Source:HGNC Symbol;Acc:HGNC:2535]	2.3512	1.98048
ENSMODG00000019471	HCK	HCK proto-oncogene, Src family tyrosine kinase [Source:HGNC Symbol;Acc:HGNC:4840]	2.12341	1.67421
ENSMODG00000019493		Uncharacterized protein [Source:UniProtKB/TrEMBL;Acc:F6W9Z1]	3.27003	3.84472
ENSMODG00000022596	ISG15	ISG15 ubiquitin-like modifier [Source:HGNC Symbol;Acc:HGNC:4053]	3.93888	3.09549
ENSMODG00000023803	SIGLEC5	Similar to Sialic acid-binding Ig-like lectin 5 [Source:UniProtKB/TrEMBL;Acc:F6RN11]	2.55201	2.94773
ENSMODG00000024881	IFIT1	Similar to Interferon-induced protein with tetratricopeptide repeats 1 (IFIT1) [Source:UniProtKB/TrEMBL;Acc:F6SIB5]	4.31372	2.05296
ENSMODG00000028335	CASP4	Similar to Caspase 4 [Source:UniProtKB/TrEMBL;Acc:K7E5P0]	1.10392	1.07636
ENSMODG00000028662	TNFRSF1B	tumor necrosis factor receptor superfamily, member 1B. [Source:UniProtKB/TrEMBL;Acc:K7E6A2]	2.81428	3.01772
ENSMODG00000028863	SP140	Similar to Nuclear body protein SP140-like [Source:UniProtKB/TrEMBL;Acc:K7DZI3]	2.47881	2.07864
Differentially expressed @ P7SCI+3d only
Ensembl ID	gene name	description	Average FC (log2FC)
			P7SCI+1d	P7SCI+3d	P7SCI+7d
ENSMODG00000000285	CYR61	cysteine-rich, angiogenic inducer, 61 [Source:HGNC Symbol;Acc:HGNC:2654]		1.83151
ENSMODG00000000621	CYTH4	cytohesin 4 [Source:HGNC Symbol;Acc:HGNC:9505]		3.38622
ENSMODG00000000650	C1QTNF6	C1q and tumor necrosis factor related protein 6 [Source:HGNC Symbol;Acc:HGNC:14343]		1.15464
ENSMODG00000000936	FCGR2B	Similar to Low affinity immunoglobulin gamma Fc region receptor II-b [Source:UniProtKB/TrEMBL;Acc:F7F7Z5]		1.50642
ENSMODG00000004339	ENPP6	ectonucleotide pyrophosphatase/phosphodiesterase 6 [Source:HGNC Symbol;Acc:HGNC:23409]		-1.20134
ENSMODG00000005065		Uncharacterized protein [Source:UniProtKB/TrEMBL;Acc:F7ASJ7]		1.26846
ENSMODG00000005124	FCER1G	Fc fragment of IgE, high affinity I, receptor for; gamma polypeptide [Source:HGNC Symbol;Acc:HGNC:3611]		2.40284
ENSMODG00000005320	ALAS2	5'-aminolevulinate synthase 2 [Source:HGNC Symbol;Acc:HGNC:397]		1.17991
ENSMODG00000005456	SERPINB2	serpin peptidase inhibitor, clade B (ovalbumin), member 2 [Source:HGNC Symbol;Acc:HGNC:8584]		6.06
ENSMODG00000005691	SERPINB1	serpin peptidase inhibitor, clade B (ovalbumin), member 1 [Source:HGNC Symbol;Acc:HGNC:3311]		1.62528
ENSMODG00000005894	C16orf89	Similar to UPF0764 protein C16orf89 [Source:UniProtKB/TrEMBL;Acc:F6SLN8]		3.6248
ENSMODG00000006171	ABCA9	Similar to ATP-binding cassette sub-family A member 9-like [Source:UniProtKB/TrEMBL;Acc:F7AI50]		1.14608
ENSMODG00000006413	MXRA8	matrix-remodelling associated 8 [Source:HGNC Symbol;Acc:HGNC:7542]		1.11363
ENSMODG00000006871	CPQ	carboxypeptidase Q [Source:HGNC Symbol;Acc:HGNC:16910]		1.51354
ENSMODG00000007284	FBLN1	fibulin 1 [Source:HGNC Symbol;Acc:HGNC:3600]		1.34602
ENSMODG00000007441	SULF1	sulfatase 1 [Source:HGNC Symbol;Acc:HGNC:20391]		1.01522
ENSMODG00000010525	CEBPD	CCAAT/enhancer binding protein (C/EBP), delta [Source:HGNC Symbol;Acc:HGNC:1835]		1.30802
ENSMODG00000010789	CFP	complement factor properdin [Source:HGNC Symbol;Acc:HGNC:8864]		1.43782
ENSMODG00000011668	PDC	phosducin [Source:HGNC Symbol;Acc:HGNC:8759]		2.22557
ENSMODG00000011782	ABHD14B	abhydrolase domain containing 14B [Source:HGNC Symbol;Acc:HGNC:28235]		1.09771
ENSMODG00000012885		PSEUDOGENE		2.95046
ENSMODG00000013311	PLA2G4C	phospholipase A2 group IVC (cytosolic calcium-independent) [Source:HGNC Symbol;Acc:HGNC:9037]		1.41137
ENSMODG00000013532	MPZL2	myelin protein zero-like 2 [Source:HGNC Symbol;Acc:HGNC:3496]		1.18805
ENSMODG00000014159	TAPBP	TAP binding protein (tapasin) [Source:HGNC Symbol;Acc:HGNC:11566]		1.39623
ENSMODG00000014979	C4A	complement component 4A (Rodgers blood group); [Source:UniProtKB/TrEMBL;Acc:F7CGC3]		1.20166
ENSMODG00000015480	WNT16	wingless-type MMTV integration site family member 16 [Source:HGNC Symbol;Acc:HGNC:16267]		1.25786
ENSMODG00000015690	PTX3	pentraxin 3 [Source:HGNC Symbol;Acc:HGNC:9692]		1.28433
ENSMODG00000017397	S100A4	S100 calcium binding protein A4 [Source:HGNC Symbol;Acc:HGNC:10494]		1.95828
ENSMODG00000017988	A2M	alpha-2-macroglobulin; [Source:UniProtKB/TrEMBL;Acc:F7B8I0]		1.54465
ENSMODG00000018796	ECM1	extracellular matrix protein 1 [Source:HGNC Symbol;Acc:HGNC:3153]		1.57032
ENSMODG00000020318	OSMR	oncostatin M receptor [Source:HGNC Symbol;Acc:HGNC:8507]		1.87286
ENSMODG00000020874	AQP1	Similar to Aquaporin 1 (Colton blood group) [Source:UniProtKB/TrEMBL;Acc:H9H7P1]		1.50414
ENSMODG00000021179	MEGF6	multiple EGF-like-domains 6 [Source:HGNC Symbol;Acc:HGNC:3232]		1.10041
ENSMODG00000023227	FAM46C	family with sequence similarity 46 member C [Source:HGNC Symbol;Acc:HGNC:24712]		1.5158
ENSMODG00000023773	CD14	CD14 molecule [Source:HGNC Symbol;Acc:HGNC:1628]		1.1357
ENSMODG00000028149	GBP7	Similar to Guanylate-binding protein 7 [Source:UniProtKB/TrEMBL;Acc:K7E2T0]		1.85276
ENSMODG00000028933	ICAM3	Similar to Intercellular adhesion molecule 3-like [Source:UniProtKB/TrEMBL;Acc:K7E495]		1.14333
Differentially expressed @ P7SCI+3d and P7SCI+7d
Ensembl ID	gene name	description	Average FC (log2FC)
			P7SCI+1d	P7SCI+3d	P7SCI+7d
ENSMODG00000006948	RNASE1	Similar to Ribonuclease pancreatic [Source:UniProtKB/TrEMBL;Acc:F6RFY4]		1.04124	1.8651
ENSMODG00000024158	GJB6	gap junction protein beta 6 [Source:HGNC Symbol;Acc:HGNC:4288]		1.48786	1.97023
Differentially expressed @ P7SCI+7d only
Ensembl ID	gene name	description	Average FC (log2FC)
			P7SCI+1d	P7SCI+3d	P7SCI+7d
ENSMODG00000000912	ELTD1	EGF latrophilin and seven transmembrane domain containing 1 [Source:HGNC Symbol;Acc:HGNC:20822]			1.24286
ENSMODG00000003600	RARRES2	retinoic acid receptor responder (tazarotene induced) 2 [Source:HGNC Symbol;Acc:HGNC:9868]			1.02547
ENSMODG00000003726	LOXL4	lysyl oxidase like 4 [Source:HGNC Symbol;Acc:HGNC:17171]			2.46209
ENSMODG00000003890	RPS28	ribosomal protein S28 [Source:HGNC Symbol;Acc:HGNC:10418]			1.02716
ENSMODG00000004378	ERMN	ermin [Source:HGNC Symbol;Acc:HGNC:29208]			-1.25374
ENSMODG00000004490	PCOLCE	procollagen C-endopeptidase enhancer [Source:HGNC Symbol;Acc:HGNC:8738]			1.06995
ENSMODG00000004572	IRF8	interferon regulatory factor 8 [Source:HGNC Symbol;Acc:HGNC:5358]			2.36477
ENSMODG00000004629	C1orf115	chromosome 1 open reading frame 115 [Source:HGNC Symbol;Acc:HGNC:25873]			1.12778
ENSMODG00000005192	ADAMTS4	ADAM metallopeptidase with thrombospondin type 1 motif 4 [Source:HGNC Symbol;Acc:HGNC:220]			-1.55623
ENSMODG00000005251	UGT8	UDP glycosyltransferase 8 [Source:HGNC Symbol;Acc:HGNC:12555]			-1.075
ENSMODG00000006522	LDHA	Monodelphis domestica lactate dehydrogenase A (LDHA) mRNA. [Source:RefSeq mRNA;Acc:NM_001032975]			1.28877
ENSMODG00000007051	SLCO2B1	solute carrier organic anion transporter family member 2B1 [Source:HGNC Symbol;Acc:HGNC:10962]			1.103
ENSMODG00000009039	RPL37	Similar to 60S ribosomal protein L37 [Source:UniProtKB/TrEMBL;Acc:F6TMV7]			1.19285
ENSMODG00000010008	C10orf10	chromosome 10 open reading frame 10 [Source:HGNC Symbol;Acc:HGNC:23355]			2.34101
ENSMODG00000010797	CX3CR1	chemokine (C-X3-C motif) receptor 1 [Source:HGNC Symbol;Acc:HGNC:2558]			3.31148
ENSMODG00000011040	CALHM2	calcium homeostasis modulator 2 [Source:HGNC Symbol;Acc:HGNC:23493]			1.75626
ENSMODG00000011542	PLP1	proteolipid protein 1 [Source:HGNC Symbol;Acc:HGNC:9086]			-1.62295
ENSMODG00000012086	ANGPT2	angiopoietin 2 [Source:HGNC Symbol;Acc:HGNC:485]			1.63002
ENSMODG00000013212	FCN2	ficolin (collagen/fibrinogen domain containing lectin) 2; [Source:UniProtKB/TrEMBL;Acc:F7EVZ4]			1.09637
ENSMODG00000013859	MAG	myelin associated glycoprotein [Source:HGNC Symbol;Acc:HGNC:6783]			-1.53128
ENSMODG00000013989	SLC13A4	solute carrier family 13 (sodium/sulfate symporter), member 4 [Source:HGNC Symbol;Acc:HGNC:15827]			1.42014
ENSMODG00000014115	CA4	Similar to Carbonic anhydrase 4 [Source:UniProtKB/TrEMBL;Acc:F6Y4R2]			1.9259
ENSMODG00000015826	CAV1	caveolin 1 [Source:HGNC Symbol;Acc:HGNC:1527]			1.04827
ENSMODG00000015931	KLHL30	kelch like family member 30 [Source:HGNC Symbol;Acc:HGNC:24770]			-1.18069
ENSMODG00000016030	MOG	myelin oligodendrocyte glycoprotein [Source:HGNC Symbol;Acc:HGNC:7197]			-1.47279
ENSMODG00000016572	ACTA2	actin, alpha 2, smooth muscle, aorta [Source:HGNC Symbol;Acc:HGNC:130]			1.06867
ENSMODG00000017307	PTGDS	prostaglandin D2 synthase [Source:HGNC Symbol;Acc:HGNC:9592]			1.06495
ENSMODG00000017326	TMSB4X	thymosin beta 4, X-linked; [Source:UniProtKB/TrEMBL;Acc:F7ENP3]			1.21665
ENSMODG00000018048	VWF	von Willebrand factor precursor [Source:RefSeq peptide;Acc:NP_001233203]			1.1038
ENSMODG00000018202	PLA1A	phospholipase A1 member A [Source:HGNC Symbol;Acc:HGNC:17661]			1.44321
ENSMODG00000018361	TBX18	T-box 18 [Source:HGNC Symbol;Acc:HGNC:11595]			1.67965
ENSMODG00000018384	SLC6A13	solute carrier family 6 (neurotransmitter transporter), member 13 [Source:HGNC Symbol;Acc:HGNC:11046]			1.35445
ENSMODG00000020960	RIPK4	receptor interacting serine/threonine kinase 4 [Source:HGNC Symbol;Acc:HGNC:496]			-1.27953
ENSMODG00000021481	COLEC12	collectin subfamily member 12 [Source:HGNC Symbol;Acc:HGNC:16016]			1.03308
ENSMODG00000024766	P2RY12	purinergic receptor P2Y, G-protein coupled, 12 [Source:HGNC Symbol;Acc:HGNC:18124]			2.38769
Differentially Expressed @ P7SCI+1d and P7SCI+7d
Ensembl ID	gene name	description	Average FC (log2FC)
			P7SCI+1d	P7SCI+3d	P7SCI+7d
ENSMODG00000001121	AHSP	alpha hemoglobin stabilizing protein [Source:HGNC Symbol;Acc:HGNC:18075]	1.13604		1.38832
ENSMODG00000002143	C3	complement component 3 [Source:HGNC Symbol;Acc:HGNC:1318]	3.04041		3.2505
ENSMODG00000002512	ITGAX	integrin, alpha X (complement component 3 receptor 4 subunit) ; [Source:UniProtKB/TrEMBL;Acc:F7B8W6]	4.45843		3.25858
ENSMODG00000003988	F10	coagulation factor X [Source:HGNC Symbol;Acc:HGNC:3528]	1.49507		1.24948
ENSMODG00000011413	LCP1	lymphocyte cytosolic protein 1 (L-plastin) [Source:HGNC Symbol;Acc:HGNC:6528]	1.55259		1.42954
ENSMODG00000014548	CPA5	carboxypeptidase A5 [Source:HGNC Symbol;Acc:HGNC:15722]	1.74891		-2.63948
ENSMODG00000016065	CLDN11	claudin 11 [Source:HGNC Symbol;Acc:HGNC:8514]	1.17975		-1.00758
P28SCI dataset
Differentially expressed at all time-points after P28SCI injury
Ensembl ID	gene name	description	Average FC (log2FC)
			P28SCI+1d	P28SCI+3d	P28SCI+7d
ENSMODG00000000183	LBP	lipopolysaccharide binding protein [Source:HGNC Symbol;Acc:HGNC:6517]	5.47913	4.46189	2.72833
ENSMODG00000000433	MARCO	macrophage receptor with collagenous structure [Source:HGNC Symbol;Acc:HGNC:6895]	5.30347	8.22587	4.35608
ENSMODG00000000474	SOD3	superoxide dismutase 3, extracellular [Source:HGNC Symbol;Acc:HGNC:11181]	1.99501	1.31073	1.0754
ENSMODG00000000528	PLCB2	phospholipase C beta 2 [Source:HGNC Symbol;Acc:HGNC:9055]	1.52205	1.84187	1.30221
ENSMODG00000000635	RAC2	ras-related C3 botulinum toxin substrate 2 (rho family, small GTP binding protein Rac2) [Source:HGNC Symbol;Acc:HGNC:9802]	1.79135	1.93972	1.39865
ENSMODG00000000744	CSF2RB	colony stimulating factor 2 receptor beta common subunit [Source:HGNC Symbol;Acc:HGNC:2436]	2.82508	3.49251	2.08582
ENSMODG00000001065	CHI3L1	chitinase 3 like 1 [Source:HGNC Symbol;Acc:HGNC:1932]	2.95393	2.04674	1.36054
ENSMODG00000001163	HMOX1	heme oxygenase (decycling) 1; [Source:UniProtKB/TrEMBL;Acc:F7CK49]	3.09933	2.26607	1.18701
ENSMODG00000001331	ADORA3	Adenosine receptor A3 [Source:UniProtKB/TrEMBL;Acc:F7FWD9]	2.25321	3.03415	2.35494
ENSMODG00000001568	ITGAL	integrin subunit alpha L [Source:HGNC Symbol;Acc:HGNC:6148]	2.02431	2.39833	1.58596
ENSMODG00000001578	CD53	CD53 molecule [Source:HGNC Symbol;Acc:HGNC:1686]	2.48025	2.19042	1.53345
ENSMODG00000002314	VAV1	vav guanine nucleotide exchange factor 1 [Source:UniProtKB/TrEMBL;AccF7A3L2]	2.83963	3.04947	3.67746
ENSMODG00000002332	IL1R1	interleukin 1 receptor type 1 [Source:HGNC Symbol;Acc:HGNC:5993]	2.74104	1.81989	1.23353
ENSMODG00000002494	HP	Haptoglobin [Source:UniProtKB/TrEMBL;Acc:F7BVM7]	3.9092	2.03978	1.58961
ENSMODG00000003042	ATF3	activating transcription factor 3 [Source:HGNC Symbol;Acc:HGNC:785]	2.18358	1.83607	1.25192
ENSMODG00000003456	ITGB2	integrin subunit beta 2 [Source:HGNC Symbol;Acc:HGNC:6155]	2.9959	2.68921	1.532
ENSMODG00000003610	MYO1F	myosin IF [Source:HGNC Symbol;Acc:HGNC:7600]	2.13803	2.59466	1.35019
ENSMODG00000003816	GP6	Similar to GP6 glycoprotein VI (platelet) [Source:UniProtKB/TrEMBL;Acc:F6YW66]	2.31794	2.6227	1.81903
ENSMODG00000004220	CYBA	cytochrome b-245 alpha chain [Source:HGNC Symbol;Acc:HGNC:2577]	1.21774	1.49698	1.34991
ENSMODG00000005124	FCER1G	Fc fragment of IgE receptor Ig [Source:HGNC Symbol;Acc:HGNC:3611]	2.35941	2.73898	1.80195
ENSMODG00000006879	LCP2	lymphocyte cytosolic protein 2 [Source:HGNC Symbol;Acc:HGNC:6529]	1.69345	1.92536	1.33303
ENSMODG00000009265	ALOX5AP	arachidonate 5-lipoxygenase activating protein [Source:HGNC Symbol;Acc:HGNC:436]	1.84431	1.84738	1.80238
ENSMODG00000009329	SLC2A5	solute carrier family 2 member 5 [Source:HGNC Symbol;Acc:HGNC:11010]	2.45724	3.13215	1.94614
ENSMODG00000009759	CSF1R	colony stimulating factor 1 receptor [Source:HGNC Symbol;Acc:HGNC:2433]	1.75255	2.84661	1.76457
ENSMODG00000010797	CX3CR1	C-X3-C motif chemokine receptor 1 [Source:HGNC Symbol;Acc:HGNC:2558]	1.82666	3.42026	1.99954
ENSMODG00000011297	GSDMD	gasdermin D [Source:HGNC Symbol;Acc:HGNC:25697]	2.56817	1.78871	1.32154
ENSMODG00000013564	IL10RA	interleukin 10 receptor subunit alpha [Source:HGNC Symbol;Acc:HGNC:5964]	1.06647	2.28909	1.6257
ENSMODG00000013723	TBXAS1	thromboxane A synthase 1 [Source:HGNC Symbol;Acc:HGNC:11609]	1.6269	2.17848	1.891
ENSMODG00000013788	PLD4	phospholipase D family member 4 [Source:HGNC Symbol;Acc:HGNC:23792]	1.16993	2.62533	1.71661
ENSMODG00000014057	TYROBP	TYRO protein tyrosine kinase binding protein [Source:HGNC Symbol;Acc:HGNC:12449]	1.74615	1.83658	1.53951
ENSMODG00000014548	CPA5	carboxypeptidase A5 [Source:HGNC Symbol;Acc:HGNC:15722]	1.84014	-2.49582	-1.94168
ENSMODG00000014710	IRF5	interferon regulatory factor 5 [Source:HGNC Symbol;Acc:HGNC:6120]	1.40389	1.39965	1.58558
ENSMODG00000014722	HLA-DRA	major histocompatibility complex, class II, DR alpha [Source:HGNC Symbol;Acc:HGNC:4947]	1.17511	2.93925	1.69175
ENSMODG00000014752	CASP1	Similar to CASP1 [Source:UniProtKB/TrEMBL;Acc:F7G5S9]	2.26543	2.37705	2.04898
ENSMODG00000015002	STXBP2	syntaxin binding protein 2 [Source:HGNC Symbol;Acc:HGNC:11445]	1.42464	1.44064	1.14524
ENSMODG00000016105	C1QC	complement component 1, q subcomponent, C chain [Source:HGNC Symbol;Acc:HGNC:1245]	1.98385	2.95119	1.70464
ENSMODG00000016386	PIK3CG	phosphatidylinositol-4,5-bisphosphate 3-kinase catalytic subunit gamma [Source:HGNC Symbol;Acc:HGNC:8978]	2.23444	2.7385	1.95532
ENSMODG00000018156	PTPN6	protein tyrosine phosphatase, non-receptor type 6 [Source:HGNC Symbol;Acc:HGNC:9658]	2.20276	2.09826	1.72293
ENSMODG00000018167	C1S	complement component 1, s subcomponent [Source:HGNC Symbol;Acc:HGNC:1247]	3.16201	3.51967	2.53215
ENSMODG00000018171	C1R	complement C1r subcomponent [Source:HGNC Symbol;Acc:HGNC:1246]	2.48609	3.08051	1.84178
ENSMODG00000018809	CTSS	cathepsin S [Source:HGNC Symbol;Acc:HGNC:2545]	2.07694	3.09228	2.28972
ENSMODG00000019263	SYK	spleen tyrosine kinase [Source:HGNC Symbol;Acc:HGNC:11491]	1.78245	1.35795	1.269
ENSMODG00000019444	CTSH	cathepsin H [Source:HGNC Symbol;Acc:HGNC:2535]	1.56782	2.23344	1.53814
ENSMODG00000019493		Uncharacterized protein [Source:UniProtKB/TrEMBL;Acc:F6W9Z1]	3.0509	2.30792	1.49621
ENSMODG00000019606	C1QB	complement component 1, q subcomponent, B chain [Source:HGNC Symbol;Acc:HGNC:1242]	2.2456	3.1499	2.11781
ENSMODG00000019909	SPI1	Spi-1 proto-oncogene [Source:HGNC Symbol;Acc:HGNC:11241]	2.24942	2.13641	1.83669
ENSMODG00000020104	SERPING1	serpin family G member 1 [Source:HGNC Symbol;Acc:HGNC:1228]	1.79986	1.68564	1.29248
ENSMODG00000020183	MPEG1	macrophage expressed 1 [Source:HGNC Symbol;Acc:HGNC:29619]	2.84333	3.42461	2.37602
ENSMODG00000020825	SIGLEC10	sialic acid binding Ig-like lectin 10; similar to siglecg (mus) [Source:UniProtKB/TrEMBL;Acc:F6RM18]	2.17507	2.21979	1.77899
ENSMODG00000021110	CYBB	cytochrome b-245 beta chain [Source:HGNC Symbol;Acc:HGNC:2578]	1.96089	2.27615	1.22183
ENSMODG00000023803	SIGLEC5	Similar to Sialic acid-binding Ig-like lectin 5 [Source:UniProtKB/TrEMBL;Acc:F6RN11]	2.3398	2.41228	1.9172
ENSMODG00000023962	C1QA	complement component 1, q subcomponent, A chain [Source:HGNC Symbol;Acc:HGNC:1241]	2.14454	2.98285	1.63348
ENSMODG00000027938	MS4A4A	Similar to Membrane-spanning 4-domains subfamily A member 4A [Source:UniProtKB/TrEMBL;Acc:K7E4D0]	2.69132	3.06657	1.46441
ENSMODG00000028122	CCL4	similar to CCL4L1 [Source:UniProtKB/TrEMBL;Acc:K7E218]	4.29102	3.99263	2.44464
Differentially expressed @ P28SCI+1d only
Ensembl ID	gene name	description	Average FC (log2FC)
			P28SCI+1d	P28SCI+3d	P28SCI+7d
ENSMODG00000000101	SLC25A6	solute carrier family 25 member 6; [Source:UniProtKB/TrEMBL;Acc:F6YC95]	5.397
ENSMODG00000000285	CYR61	cysteine rich angiogenic inducer 61 [Source:HGNC Symbol;Acc:HGNC:2654]	1.54669
ENSMODG00000000327	CYP3A4	Similar to cytochrome P450 3A4 [Source:UniProtKB/TrEMBL;Acc:F6VTP9]	2.72463
ENSMODG00000000679	THBS1	thrombospondin 1 [Source:HGNC Symbol;Acc:HGNC:11785]	1.82486
ENSMODG00000000712	MMP1	matrix metallopeptidase 1 [Source:HGNC Symbol;Acc:HGNC:7155]	5.92136
ENSMODG00000000728	DFNA5	DFNA5, deafness associated tumor suppressor [Source:HGNC Symbol;Acc:HGNC:2810]	-1.0966
ENSMODG00000000933	MMD2	monocyte to macrophage differentiation associated 2 [Source:HGNC Symbol;Acc:HGNC:30133]	-1.03872
ENSMODG00000001114	WISP1	WNT1 inducible signaling pathway protein 1 [Source:HGNC Symbol;Acc:HGNC:12769]	-1.04948
ENSMODG00000001119		Uncharacterized protein [Source:UniProtKB/TrEMBL;Acc:F7A2H1]	3.04675
ENSMODG00000001121	AHSP	alpha hemoglobin stabilizing protein [Source:HGNC Symbol;Acc:HGNC:18075]	1.0907
ENSMODG00000001145	ANXA11	annexin A11 [Source:HGNC Symbol;Acc:HGNC:535]	1.19497
ENSMODG00000001265	IL6	interleukin 6 [Source:HGNC Symbol;Acc:HGNC:6018]	3.33693
ENSMODG00000001338	OVGP1	oviductal glycoprotein 1 [Source:HGNC Symbol;Acc:HGNC:8524]	1.12332
ENSMODG00000001741	TRIB1	tribbles pseudokinase 1 [Source:HGNC Symbol;Acc:HGNC:16891]	1.22288
ENSMODG00000001752	COL2A1	collagen type II alpha 1 chain [Source:HGNC Symbol;Acc:HGNC:2200]	-1.08631
ENSMODG00000001811	SQLE	squalene epoxidase [Source:HGNC Symbol;Acc:HGNC:11279]	-1.0394
ENSMODG00000001915	RAB7B	RAB7B, member RAS oncogene family [Source:HGNC Symbol;Acc:HGNC:30513]	1.36984
ENSMODG00000001942	FAM198B	family with sequence similarity 198 member B [Source:HGNC Symbol;Acc:HGNC:25312]	1.02885
ENSMODG00000002057	HMGCR	3-hydroxy-3-methylglutaryl-CoA reductase [Source:HGNC Symbol;Acc:HGNC:5006]	-1.04475
ENSMODG00000002143	C3	complement component 3 [Source:HGNC Symbol;Acc:HGNC:1318]	2.01924
ENSMODG00000002183	ANXA1	annexin A1 [Source:HGNC Symbol;Acc:HGNC:533]	1.18078
ENSMODG00000002259	TRIP10	thyroid hormone receptor interactor 10 [Source:HGNC Symbol;Acc:HGNC:12304]	1.12844
ENSMODG00000002279	WDFY4	Similar to WD repeat- and FYVE domain-containing protein 4 [Source:UniProtKB/TrEMBL;Acc:F7CVQ4]	4.17407
ENSMODG00000002293	IL1R2	interleukin 1 receptor type 2 [Source:HGNC Symbol;Acc:HGNC:5994]	7.10522
ENSMODG00000002349	MSMO1	methylsterol monooxygenase 1 [Source:HGNC Symbol;Acc:HGNC:10545]	-1.07681
ENSMODG00000002593	DRAM1	DNA-damage regulated autophagy modulator 1 [Source:HGNC Symbol;Acc:HGNC:25645]	2.05513
ENSMODG00000002812	MAMDC2	MAM domain containing 2 [Source:HGNC Symbol;Acc:HGNC:23673]	-1.14311
ENSMODG00000003043	LTB4R	leukotriene B4 receptor [Source:HGNC Symbol;Acc:HGNC:6713]	5.00718
ENSMODG00000003126	F5	coagulation factor V [Source:HGNC Symbol;Acc:HGNC:3542]	2.77086
ENSMODG00000003164	SELP	selectin P [Source:HGNC Symbol;Acc:HGNC:10721]	2.33048
ENSMODG00000003363	TUBB6	tubulin beta 6 class V [Source:HGNC Symbol;Acc:HGNC:20776]	1.52256
ENSMODG00000003592	LRRC61	leucine rich repeat containing 61 [Source:HGNC Symbol;Acc:HGNC:21704]	-1.07088
ENSMODG00000003594	NMI	N-myc and STAT interactor [Source:HGNC Symbol;Acc:HGNC:7854]	1.11506
ENSMODG00000003627	GIMAP1	GTPase, IMAP family member 1 [Source:HGNC Symbol;Acc:HGNC:23237]	1.27564
ENSMODG00000003699	MRGPRX1	Similar to Mas-related G-protein coupled receptor member X1 [Source:UniProtKB/TrEMBL;Acc:F7FAE9]	-2.73179
ENSMODG00000003790	BTNL9	butyrophilin like 9 [Source:HGNC Symbol;Acc:HGNC:24176]	-1.43776
ENSMODG00000004078	ACER2	alkaline ceramidase 2 [Source:HGNC Symbol;Acc:HGNC:23675]	1.18435
ENSMODG00000004472	F3	coagulation factor III, tissue factor [Source:HGNC Symbol;Acc:HGNC:3541]	1.87938
ENSMODG00000004562	RAB20	RAB20, member RAS oncogene family [Source:HGNC Symbol;Acc:HGNC:18260]	1.45125
ENSMODG00000004649	ADAM33	ADAM metallopeptidase domain 33 [Source:HGNC Symbol;Acc:HGNC:15478]	1.45227
ENSMODG00000004708	C19orf35	chromosome 19 open reading frame 35 [Source:HGNC Symbol;Acc:HGNC:24793]	4.64539
ENSMODG00000004843	GADD45B	growth arrest and DNA damage inducible beta [Source:HGNC Symbol;Acc:HGNC:4096]	1.5026
ENSMODG00000004913	SERPINE1	serpin family E member 1 [Source:HGNC Symbol;Acc:HGNC:8583]	4.50071
ENSMODG00000005323	SERPINB4	Similar to Serpin B4 [Source:UniProtKB/TrEMBL;Acc:F7D289]	5.92563
ENSMODG00000005382	SBNO2	strawberry notch homolog 2 (Drosophila) [Source:HGNC Symbol;Acc:HGNC:29158]	1.22298
ENSMODG00000005405	LCAT	lecithin-cholesterol acyltransferase [Source:HGNC Symbol;Acc:HGNC:6522]	1.26436
ENSMODG00000005468	SERPINB6	Similar to Serpin B6; [Source:UniProtKB/TrEMBL;Acc:F7CGA4]	1.03398
ENSMODG00000005614	CNN2	calponin 2 [Source:HGNC Symbol;Acc:HGNC:2156]	2.80929
ENSMODG00000005718	ALOX15	arachidonate 15-lipoxygenase	2.19976
ENSMODG00000005729	ALPK1	alpha kinase 1 [Source:HGNC Symbol;Acc:HGNC:20917]	1.28615
ENSMODG00000005780	THBS2	thrombospondin 2 [Source:HGNC Symbol;Acc:HGNC:11786]	-1.02627
ENSMODG00000005927	FOS	Fos proto-oncogene, AP-1 transcription factor subunit [Source:HGNC Symbol;Acc:HGNC:3796]	1.72454
ENSMODG00000005998	IDI1	isopentenyl-diphosphate delta isomerase 1 [Source:HGNC Symbol;Acc:HGNC:5387]	-1.06504
ENSMODG00000006013		Uncharacterized protein [Source:UniProtKB/TrEMBL;Acc:F7AJ61]	2.01665
ENSMODG00000006046	FHOD1	formin homology 2 domain containing 1 [Source:HGNC Symbol;Acc:HGNC:17905]	1.14952
ENSMODG00000006073	TOR3A	torsin family 3 member A [Source:HGNC Symbol;Acc:HGNC:11997]	1.12922
ENSMODG00000006233	PPARG	peroxisome proliferator activated receptor gamma [Source:HGNC Symbol;Acc:HGNC:9236]	1.10637
ENSMODG00000006242	TRADD	TNFRSF1A associated via death domain [Source:HGNC Symbol;Acc:HGNC:12030]	1.25033
ENSMODG00000006314	MYOF	myoferlin [Source:HGNC Symbol;Acc:HGNC:3656]	2.23348
ENSMODG00000006345	ACSS1	acyl-CoA synthetase short-chain family member 1 [Source:HGNC Symbol;Acc:HGNC:16091]	1.20127
ENSMODG00000006426	PRSS57	protease, serine 57 [Source:HGNC Symbol;Acc:HGNC:31397]	2.59548
ENSMODG00000006435	FSTL3	follistatin like 3 [Source:HGNC Symbol;Acc:HGNC:3973]	2.82019
ENSMODG00000006476	FABP4	Similar to Fatty acid-binding protein, adipocyte [Source:UniProtKB/TrEMBL;Acc:F7FG79]	3.70866
ENSMODG00000006514	SLC15A3	solute carrier family 15 member 3 [Source:HGNC Symbol;Acc:HGNC:18068]	1.8768
ENSMODG00000006712	TARM1	Similar to T-cell-interacting, activating receptor on myeloid cells protein 1 [Source:UniProtKB/TrEMBL;Acc:H9H678]	2.47101
ENSMODG00000006739	DGAT2	diacylglycerol O-acyltransferase 2 [Source:HGNC Symbol;Acc:HGNC:16940]	1.12989
ENSMODG00000006802	TSPO	translocator protein [Source:HGNC Symbol;Acc:HGNC:1158]	1.06893
ENSMODG00000006834	CD300LF	CD300 molecule-like family member f [Source:HGNC Symbol;Acc:HGNC:29883]	3.63054
ENSMODG00000007003	RBM47	RNA binding motif protein 47 [Source:HGNC Symbol;Acc:HGNC:30358]	4.19059
ENSMODG00000007113	CD68	CD68 molecule [Source:HGNC Symbol;Acc:HGNC:1693]	2.0587
ENSMODG00000007327	WNT7B	Wnt family member 7B [Source:HGNC Symbol;Acc:HGNC:12787]	1.26128
ENSMODG00000007344	MAS1L	MAS1 proto-oncogene like, G protein-coupled receptor; [Source:UniProtKB/TrEMBL;Acc:F7B0N6]	4.04861
ENSMODG00000007743	TRIM47	tripartite motif containing 47 [Source:HGNC Symbol;Acc:HGNC:19020]	1.08139
ENSMODG00000007901	ART5	Similar to Ecto-ADP-ribosyltransferase 5 [Source:UniProtKB/TrEMBL;Acc:F6YSK2]	3.43201
ENSMODG00000008096	ADM	adrenomedullin [Source:HGNC Symbol;Acc:HGNC:259]	2.87368
ENSMODG00000008306	FOXJ1	forkhead box J1 [Source:HGNC Symbol;Acc:HGNC:3816]	1.04879
ENSMODG00000008611	ARID5A	AT-rich interaction domain 5A [Source:HGNC Symbol;Acc:HGNC:17361]	1.17513
ENSMODG00000008857	C5AR1	complement component 5a receptor 1 [Source:HGNC Symbol;Acc:HGNC:1338]	4.26308
ENSMODG00000009162	CDCA7	cell division cycle associated 7 [Source:HGNC Symbol;Acc:HGNC:14628]	1.15599
ENSMODG00000009192		Uncharacterized protein [Source:UniProtKB/TrEMBL;Acc:F6ZMU3]	-1.42732
ENSMODG00000009217	SPHK1	sphingosine kinase 1 [Source:HGNC Symbol;Acc:HGNC:11240]	3.23824
ENSMODG00000009230	LIF	leukemia inhibitory factor [Source:HGNC Symbol;Acc:HGNC:6596]	5.69848
ENSMODG00000009417	UPP1	uridine phosphorylase 1 [Source:HGNC Symbol;Acc:HGNC:12576]	2.07878
ENSMODG00000009522	IGFBP3	insulin like growth factor binding protein 3 [Source:HGNC Symbol;Acc:HGNC:5472]	1.1067
ENSMODG00000009545	SYNPO	synaptopodin [Source:HGNC Symbol;Acc:HGNC:30672]	1.548
ENSMODG00000009646	WT1	Wilms tumor 1 [Source:HGNC Symbol;Acc:HGNC:12796]	2.11523
ENSMODG00000009651	LIMK2	LIM domain kinase 2 [Source:HGNC Symbol;Acc:HGNC:6614]	1.19687
ENSMODG00000009659	EHBP1L1	EH domain binding protein 1-like 1 [Source:HGNC Symbol;Acc:HGNC:30682]	1.36383
ENSMODG00000009877	F13A1	coagulation factor XIII A chain [Source:HGNC Symbol;Acc:HGNC:3531]	4.49245
ENSMODG00000010008	C10orf10	chromosome 10 open reading frame 10 [Source:HGNC Symbol;Acc:HGNC:23355]	1.56549
ENSMODG00000010032	TAGLN2	transgelin 2 [Source:HGNC Symbol;Acc:HGNC:11554]	1.47999
ENSMODG00000010040	CA15	Similar to Carbonic anhydrase 15 [Source:UniProtKB/TrEMBL;Acc:F6TTR6]	3.16196
ENSMODG00000010120	CHRNA6	cholinergic receptor nicotinic alpha 6 subunit [Source:HGNC Symbol;Acc:HGNC:15963]	2.34609
ENSMODG00000010404	RASL12	RAS like family 12 [Source:HGNC Symbol;Acc:HGNC:30289]	1.55993
ENSMODG00000010468	MTHFD2	methylenetetrahydrofolate dehydrogenase (NADP+ dependent) 2 [Source:HGNC Symbol;Acc:HGNC:7434]	1.3953
ENSMODG00000010524	ZNF383	Similar to Zinc finger protein 383; [Source:UniProtKB/TrEMBL;Acc:F7DQJ4]	1.61527
ENSMODG00000010596		Uncharacterized protein [Source:UniProtKB/TrEMBL;Acc:F7G8H1]	1.91786
ENSMODG00000010664	PER2	period circadian clock 2 [Source:HGNC Symbol;Acc:HGNC:8846]	1.00231
ENSMODG00000010789	CFP	complement factor properdin [Source:HGNC Symbol;Acc:HGNC:8864]	1.06535
ENSMODG00000010849	TIMP1	TIMP metallopeptidase inhibitor 1 [Source:HGNC Symbol;Acc:HGNC:11820]	2.69457
ENSMODG00000011040	CALHM2	calcium homeostasis modulator 2 [Source:HGNC Symbol;Acc:HGNC:23493]	1.08133
ENSMODG00000011413	LCP1	lymphocyte cytosolic protein 1 [Source:HGNC Symbol;Acc:HGNC:6528]	1.01684
ENSMODG00000011416	STAB1	stabilin 1 [Source:HGNC Symbol;Acc:HGNC:18628]	1.04924
ENSMODG00000011441	SIGLEC1	sialic acid binding Ig like lectin 1 [Source:HGNC Symbol;Acc:HGNC:11127]	3.49849
ENSMODG00000011483	DNASE2	deoxyribonuclease II, lysosomal [Source:HGNC Symbol;Acc:HGNC:2960]	1.21457
ENSMODG00000011604	ANXA2	annexin A2 [Source:HGNC Symbol;Acc:HGNC:537]	1.6103
ENSMODG00000011721	PTGS2	prostaglandin-endoperoxide synthase 2 [Source:HGNC Symbol;Acc:HGNC:9605]	1.77296
ENSMODG00000011734	LGALS3	galectin 3 [Source:HGNC Symbol;Acc:HGNC:6563]	1.98309
ENSMODG00000011852	ANXA4	annexin A4 [Source:HGNC Symbol;Acc:HGNC:542]	1.26948
ENSMODG00000011974	CISH	cytokine inducible SH2 containing protein [Source:HGNC Symbol;Acc:HGNC:1984]	1.94143
ENSMODG00000012022	FDFT1	farnesyl-diphosphate farnesyltransferase 1 [Source:HGNC Symbol;Acc:HGNC:3629]	-1.04647
ENSMODG00000012097	GBP6	Similar to Guanylate-binding protein 6; [Source:UniProtKB/TrEMBL;Acc:F7G4J9]	3.32769
ENSMODG00000012200	NGFR	nerve growth factor receptor [Source:HGNC Symbol;Acc:HGNC:7809]	1.78767
ENSMODG00000012290		Uncharacterized protein [Source:UniProtKB/TrEMBL;Acc:F7GF41]	1.94973
ENSMODG00000012376	GBP1	Similar to Guanylate-binding protein 1; [Source:UniProtKB/TrEMBL;Acc:F6Z758]	1.35429
ENSMODG00000012984	GPX1	glutathione peroxidase 1 [Source:HGNC Symbol;Acc:HGNC:4553]	1.19352
ENSMODG00000013071	SNX20	sorting nexin 20 [Source:HGNC Symbol;Acc:HGNC:30390]	2.66337
ENSMODG00000013112	RARA	retinoic acid receptor alpha [Source:HGNC Symbol;Acc:HGNC:9864]	1.1132
ENSMODG00000013484	LOX	lysyl oxidase [Source:HGNC Symbol;Acc:HGNC:6664]	2.75495
ENSMODG00000013494	ZFP36	ZFP36 ring finger protein [Source:HGNC Symbol;Acc:HGNC:12862]	2.21796
ENSMODG00000013541	TNFAIP8	TNF alpha induced protein 8 [Source:HGNC Symbol;Acc:HGNC:17260]	1.23365
ENSMODG00000013561	ETV7	ETS variant 7 [Source:HGNC Symbol;Acc:HGNC:18160]	3.67782
ENSMODG00000013757	FKBP5	FK506 binding protein 5 [Source:HGNC Symbol;Acc:HGNC:3721]	2.39154
ENSMODG00000013872	CD22	CD22 molecule [Source:HGNC Symbol;Acc:HGNC:1643]	3.66521
ENSMODG00000013940	HMGA1	high mobility group AT-hook 1 [Source:HGNC Symbol;Acc:HGNC:5010]	1.27081
ENSMODG00000013963	IRF1	interferon regulatory factor 1 [Source:HGNC Symbol;Acc:HGNC:6116]	1.09997
ENSMODG00000013964	PTH1R	parathyroid hormone 1 receptor [Source:HGNC Symbol;Acc:HGNC:9608]	1.13995
ENSMODG00000014140	PRSS54	protease, serine 54 [Source:HGNC Symbol;Acc:HGNC:26336]	1.47236
ENSMODG00000014159	TAPBP	TAP binding protein (tapasin) [Source:HGNC Symbol;Acc:HGNC:11566]	1.03952
ENSMODG00000014211	SCIN	scinderin [Source:HGNC Symbol;Acc:HGNC:21695]	1.75358
ENSMODG00000014322	IL34	interleukin 34 [Source:HGNC Symbol;Acc:HGNC:28529]	2.11285
ENSMODG00000014345	PSMB9	proteasome subunit beta 9 [Source:HGNC Symbol;Acc:HGNC:9546]	1.47856
ENSMODG00000014366	PSMB8	proteasome subunit beta 8 [Source:HGNC Symbol;Acc:HGNC:9545]	1.83074
ENSMODG00000014610	PGLYRP2	peptidoglycan recognition protein 2 [Source:HGNC Symbol;Acc:HGNC:30013]	1.21268
ENSMODG00000014647	KRT42	Similar to Keratin, type I cytoskeletal 42 [Source:UniProtKB/TrEMBL;Acc:F7EQA7]	1.83809
ENSMODG00000014735	OLFM4	olfactomedin 4 [Source:HGNC Symbol;Acc:HGNC:17190]	6.55595
ENSMODG00000014762		Uncharacterized protein [Source:UniProtKB/TrEMBL;Acc:F7G5F8]	5.90234
ENSMODG00000014985	FCER2	Fc fragment of IgE receptor II [Source:HGNC Symbol;Acc:HGNC:3612]	2.74614
ENSMODG00000015106	CASP10	caspase 10 [Source:HGNC Symbol;Acc:HGNC:1500]	2.70921
ENSMODG00000015180	DES	desmin [Source:HGNC Symbol;Acc:HGNC:2770]	5.3601
ENSMODG00000015240	CLIC1	chloride intracellular channel 1 [Source:HGNC Symbol;Acc:HGNC:2062]	1.24764
ENSMODG00000015482	SLC11A1	solute carrier family 11 member 1 [Source:HGNC Symbol;Acc:HGNC:10907]	2.3256
ENSMODG00000015547	LIX1	limb and CNS expressed 1 [Source:HGNC Symbol;Acc:HGNC:18581]	1.22762
ENSMODG00000015575	FOSL2	FOS like 2, AP-1 transcription factor subunit [Source:HGNC Symbol;Acc:HGNC:3798]	1.72299
ENSMODG00000015690	PTX3	pentraxin 3 [Source:HGNC Symbol;Acc:HGNC:9692]	2.50977
ENSMODG00000015862	IER3	immediate early response 3 [Source:HGNC Symbol;Acc:HGNC:5392]	1.26079
ENSMODG00000015900	TMCO4	transmembrane and coiled-coil domains 4 [Source:HGNC Symbol;Acc:HGNC:27393]	1.03971
ENSMODG00000015931	KLHL30	kelch like family member 30 [Source:HGNC Symbol;Acc:HGNC:24770]	1.71579
ENSMODG00000016186	SDC4	syndecan 4 [Source:HGNC Symbol;Acc:HGNC:10661]	1.44388
ENSMODG00000016314	CEBPB	CCAAT/enhancer binding protein (C/EBP) beta [Source:HGNC Symbol;Acc:HGNC:1834]	2.71843
ENSMODG00000016400	CYP24A1	cytochrome P450 family 24 subfamily A member 1 [Source:HGNC Symbol;Acc:HGNC:2602]	3.72989
ENSMODG00000016480	TNFRSF12A	tumor necrosis factor receptor superfamily member 12A [Source:HGNC Symbol;Acc:HGNC:18152]	1.14407
ENSMODG00000016655	RGS11	regulator of G-protein signaling 11 [Source:HGNC Symbol;Acc:HGNC:9993]	-1.03223
ENSMODG00000016762	ADAMDEC1	ADAM like decysin 1 [Source:HGNC Symbol;Acc:HGNC:16299]	5.26733
ENSMODG00000016767	ADAM28	ADAM metallopeptidase domain 28 [Source:HGNC Symbol;Acc:HGNC:206]	4.8241
ENSMODG00000016806	LOXL2	lysyl oxidase like 2 [Source:HGNC Symbol;Acc:HGNC:6666]	1.69732
ENSMODG00000016807	NES	nestin [Source:HGNC Symbol;Acc:HGNC:7756]	1.57406
ENSMODG00000016982	PROS1	protein S (alpha) [Source:HGNC Symbol;Acc:HGNC:9456]	1.14114
ENSMODG00000017083	CD36	CD36 molecule [Source:HGNC Symbol;Acc:HGNC:1663]	2.78394
ENSMODG00000017169	GSAP	gamma-secretase activating protein [Source:HGNC Symbol;Acc:HGNC:28042]	1.25668
ENSMODG00000017233	CTNNA3	catenin alpha 3 [Source:HGNC Symbol;Acc:HGNC:2511]	-1.03286
ENSMODG00000017345	SLC27A3	solute carrier family 27 member 3 [Source:HGNC Symbol;Acc:HGNC:10997]	2.4822
ENSMODG00000017362	NPR1	Similar to natriuretic peptide receptor 1 [Source:UniProtKB/TrEMBL;Acc:F6VZR7]	1.77319
ENSMODG00000017391	S100A16	S100 calcium binding protein A16 [Source:HGNC Symbol;Acc:HGNC:20441]	1.25976
ENSMODG00000017403	S100A8	S100 calcium binding protein A8 [Source:HGNC Symbol;Acc:HGNC:10498]	3.48328
ENSMODG00000017406	S100A12	S100 calcium binding protein A12 [Source:HGNC Symbol;Acc:HGNC:10489]	2.69218
ENSMODG00000017410	S100A9	S100 calcium binding protein A9 [Source:HGNC Symbol;Acc:HGNC:10499]	3.3236
ENSMODG00000017558	CTGF	connective tissue growth factor [Source:HGNC Symbol;Acc:HGNC:2500]	1.55212
ENSMODG00000017644	SLC28A2	solute carrier family 28 (concentrative nucleoside transporter) member 2 [Source:HGNC Symbol;Acc:HGNC:11002]	1.9046
ENSMODG00000017794	ZC3H12A	zinc finger CCCH-type containing 12A [Source:HGNC Symbol;Acc:HGNC:26259]	1.56287
ENSMODG00000017810	CSF3R	colony stimulating factor 3 receptor [Source:HGNC Symbol;Acc:HGNC:2439]	4.88758
ENSMODG00000017827	EVA1B	eva-1 homolog B (C. elegans) [Source:HGNC Symbol;Acc:HGNC:25558]	1.29157
ENSMODG00000017909	CAPN3	calpain 3 [Source:HGNC Symbol;Acc:HGNC:1480]	1.18298
ENSMODG00000017914	SLC16A10	solute carrier family 16 member 10 [Source:HGNC Symbol;Acc:HGNC:17027]	1.27643
ENSMODG00000017944	MGP	matrix Gla protein [Source:HGNC Symbol;Acc:HGNC:7060]	2.25376
ENSMODG00000017977	ZNF850	Similar to Zinc finger protein 850; [Source:UniProtKB/TrEMBL;Acc:H9H8C6]	3.64587
ENSMODG00000018054	PLEKHG6	pleckstrin homology and RhoGEF domain containing G6 [Source:HGNC Symbol;Acc:HGNC:25562]	1.49563
ENSMODG00000018059	LTBR	lymphotoxin beta receptor [Source:HGNC Symbol;Acc:HGNC:6718]	1.12026
ENSMODG00000018211	EMP1	epithelial membrane protein 1 [Source:HGNC Symbol;Acc:HGNC:3333]	2.00394
ENSMODG00000018248	YBX3	Y-box binding protein 3 [Source:HGNC Symbol;Acc:HGNC:2428]	1.04345
ENSMODG00000018588	PRKCDBP	protein kinase C delta binding protein [Source:HGNC Symbol;Acc:HGNC:9400]	1.02307
ENSMODG00000018732	MAFF	MAF bZIP transcription factor F [Source:HGNC Symbol;Acc:HGNC:6780]	2.32796
ENSMODG00000018749	ITGA10	integrin subunit alpha 10 [Source:HGNC Symbol;Acc:HGNC:6135]	-1.10293
ENSMODG00000018796	ECM1	extracellular matrix protein 1 [Source:HGNC Symbol;Acc:HGNC:3153]	1.05038
ENSMODG00000018811	CTSK	cathepsin K [Source:HGNC Symbol;Acc:HGNC:2536]	1.1166
ENSMODG00000018920	S100A11	S100 calcium binding protein A11 [Source:HGNC Symbol;Acc:HGNC:10488]	1.94329
ENSMODG00000019050	SLC7A2	solute carrier family 7 member 2 [Source:HGNC Symbol;Acc:HGNC:11060]	1.04292
ENSMODG00000019120	CCL4L1	Similar to C-C motif chemokine 4-like [Source:UniProtKB/TrEMBL;Acc:F7EV69]	7.12124
ENSMODG00000019121	CCL5	C-C motif chemokine ligand 5 [Source:HGNC Symbol;Acc:HGNC:10632]	6.75556
ENSMODG00000019157	CCL2	C-C motif chemokine [Source:UniProtKB/TrEMBL;Acc:F7BK46]	4.58932
ENSMODG00000019182	CXCL8	C-X-C motif chemokine ligand 8 [Source:HGNC Symbol;Acc:HGNC:6025]	6.00395
ENSMODG00000019188	CXCL1	Similar toC-X-C motif chemokine ligand 1 [Source:UniProtKB/TrEMBL;Acc:F7A9K2]	2.55273
ENSMODG00000019584	AEN	apoptosis enhancing nuclease [Source:HGNC Symbol;Acc:HGNC:25722]	1.48659
ENSMODG00000019614	TLR4	toll like receptor 4 [Source:HGNC Symbol;Acc:HGNC:11850]	2.53482
ENSMODG00000020265	EMB	embigin [Source:HGNC Symbol;Acc:HGNC:30465]	1.11206
ENSMODG00000020279	HMGCS1	3-hydroxy-3-methylglutaryl-CoA synthase 1 [Source:HGNC Symbol;Acc:HGNC:5007]	-1.17965
ENSMODG00000020299	C7	complement component 7 [Source:HGNC Symbol;Acc:HGNC:1346]	1.49448
ENSMODG00000020450	GLIPR1	GLI pathogenesis related 1 [Source:HGNC Symbol;Acc:HGNC:17001]	3.34247
ENSMODG00000020468	PAWR	pro-apoptotic WT1 regulator [Source:HGNC Symbol;Acc:HGNC:8614]	1.46379
ENSMODG00000020532	TLR6	Toll-like receptor 6 [Source:UniProtKB/TrEMBL;Acc:F7ENG1]	1.10941
ENSMODG00000020809	ANXA3	annexin A3 [Source:HGNC Symbol;Acc:HGNC:541]	1.74229
ENSMODG00000020862	BCL3	B-cell CLL/lymphoma 3 [Source:HGNC Symbol;Acc:HGNC:998]	1.83706
ENSMODG00000021000	ADAMTS1	ADAM metallopeptidase with thrombospondin type 1 motif 1 [Source:HGNC Symbol;Acc:HGNC:217]	1.41869
ENSMODG00000021035	CSTB	cystatin B [Source:HGNC Symbol;Acc:HGNC:2482]	1.15547
ENSMODG00000021068	IL10RB	interleukin 10 receptor subunit beta [Source:UniProtKB/TrEMBL;Acc:F6V1X5]	1.47106
ENSMODG00000021261	CP	ceruloplasmin [Source:HGNC Symbol;Acc:HGNC:2295]	1.53513
ENSMODG00000021344	MORF4L1	Similar to Mortality factor 4-like protein 1 [Source:UniProtKB/TrEMBL;Acc:F7FSM7]	1.38323
ENSMODG00000022647	LRRC15	leucine rich repeat containing 15 [Source:HGNC Symbol;Acc:HGNC:20818]	3.82306
ENSMODG00000022829	ZNF420	Similar to Zinc finger protein 420 [Source:UniProtKB/TrEMBL;Acc:H9H9G6]	1.89993
ENSMODG00000022862		Uncharacterized protein [Source:UniProtKB/TrEMBL;Acc:F6PHK5]	4.82208
ENSMODG00000022949	C16orf54	chromosome 16 open reading frame 54 [Source:HGNC Symbol;Acc:HGNC:26649]	2.17125
ENSMODG00000023072		Uncharacterized protein [Source:UniProtKB/TrEMBL;Acc:F6QZW6]	-2.16452
ENSMODG00000023163	TAPBPL	Similar to tapasin-related protein-like [Source:UniProtKB/TrEMBL;Acc:F7FZS9]	1.92761
ENSMODG00000023331	XBP1	X-box binding protein 1 [Source:HGNC Symbol;Acc:HGNC:12801]	1.48376
ENSMODG00000023474	ZNF184	Similar to Zinc finger protein 184; [Source:UniProtKB/TrEMBL;Acc:F6SQK4]	1.03931
ENSMODG00000023686	SCNN1D	sodium channel epithelial 1 delta subunit [Source:HGNC Symbol;Acc:HGNC:10601]	1.10935
ENSMODG00000023773	CD14	CD14 molecule [Source:HGNC Symbol;Acc:HGNC:1628]	1.38802
ENSMODG00000023954	IER2	immediate early response 2 [Source:HGNC Symbol;Acc:HGNC:28871]	1.21698
ENSMODG00000024047	GPR65	G protein-coupled receptor 65 [Source:HGNC Symbol;Acc:HGNC:4517]	5.76092
ENSMODG00000024069	PRSS23	protease, serine 23 [Source:HGNC Symbol;Acc:HGNC:14370]	1.21817
ENSMODG00000024736		Uncharacterized protein [Source:UniProtKB/TrEMBL;Acc:F6Q0B9]	2.67456
ENSMODG00000024846	PHLDA3	pleckstrin homology like domain family A member 3 [Source:HGNC Symbol;Acc:HGNC:8934]	1.00446
ENSMODG00000024954	TLR2	toll like receptor 2 [Source:HGNC Symbol;Acc:HGNC:11848]	2.26542
ENSMODG00000025108	CD86	CD86 molecule [Source:HGNC Symbol;Acc:HGNC:1705]	6.13761
ENSMODG00000025111	TIFA	TRAF interacting protein with forkhead associated domain; [Source:UniProtKB/TrEMBL;Acc:F6RNB3]	1.27443
ENSMODG00000025145		Uncharacterized protein [Source:UniProtKB/TrEMBL;Acc:F6TLE1]	-1.14692
ENSMODG00000025153	CXorf21	chromosome X open reading frame 21 [Source:HGNC Symbol;Acc:HGNC:25667]	3.00309
ENSMODG00000025162	CDKN2B	cyclin dependent kinase inhibitor 2B; [Source:UniProtKB/TrEMBL;Acc:F7GHN9]	2.84591
ENSMODG00000025297	LYZ	Similar to Lysozyme C [Source:UniProtKB/TrEMBL;Acc:F7A2F0]	5.99465
ENSMODG00000025588	DZIP3	DAZ interacting zinc finger protein 3 [Source:HGNC Symbol;Acc:HGNC:30938]	2.22709
ENSMODG00000025650		Uncharacterized protein [Source:UniProtKB/TrEMBL;Acc:F6XE08]	2.57079
ENSMODG00000025651		Uncharacterized protein [Source:UniProtKB/TrEMBL;Acc:F6XDZ9]	2.89698
ENSMODG00000025753	MTE1	Similar to Metallothionein-1E [Source:UniProtKB/TrEMBL;Acc:F7G3P8]	2.40397
ENSMODG00000027363	TNFRSF9	tumor necrosis factor receptor superfamily member 9 [Source:HGNC Symbol;Acc:HGNC:11924]	2.95566
ENSMODG00000027463	CCL20	C-C motif chemokine ligand 20 [Source:HGNC Symbol;Acc:HGNC:10619]	1.43033
ENSMODG00000027491	AIM2	Similar to interferon-inducible protein AIM2 [Source:UniProtKB/TrEMBL;Acc:K7DZU2]	1.43284
ENSMODG00000027729	HAVCR1	hepatitis A virus cellular receptor 1 [Source:HGNC Symbol;Acc:HGNC:17866]	2.6105
ENSMODG00000028135	PLAUR	plasminogen activator, urokinase receptor [Source:HGNC Symbol;Acc:HGNC:9053]	4.67192
ENSMODG00000028149	GBP7	Similar to Guanylate-binding protein 7 [Source:UniProtKB/TrEMBL;Acc:K7E2T0]	3.03247
ENSMODG00000028365		Uncharacterized protein [Source:UniProtKB/TrEMBL;Acc:K7E3T2]	-1.1566
ENSMODG00000028432	RNASE4	Similar to Ribonuclease 4 [Source:UniProtKB/TrEMBL;Acc:K7E690]	3.26288
ENSMODG00000028492	NME1	NME/NM23 nucleoside diphosphate kinase 1 [Source:HGNC Symbol;Acc:HGNC:7849]	1.63532
ENSMODG00000028499	MS4A4A	Similar to Membrane-spanning 4-domains subfamily A member 4A [Source:UniProtKB/TrEMBL;Acc:K7E196]	1.92165
ENSMODG00000028642	CD163	Similar to Scavenger receptor cysteine-rich type 1 protein M130 [Source:UniProtKB/TrEMBL;Acc:K7E5J9]	3.7566
ENSMODG00000028660	WFDC5	Similar to WAP four-disulfide core domain protein 5 [Source:UniProtKB/TrEMBL;Acc:K7E0L7]	5.46814
ENSMODG00000028729	TINAGL1	tubulointerstitial nephritis antigen like 1 [Source:HGNC Symbol;Acc:HGNC:19168]	2.10296
ENSMODG00000028822	LILRB4	Similar to leukocyte immunoglobulin-like receptor subfamily B member 4 [Source:UniProtKB/TrEMBL;Acc:F6X704]	1.23199
ENSMODG00000028927	RNF112	Similar to RING finger protein 112 [Source:UniProtKB/TrEMBL;Acc:K7DZM2]	3.94556
ENSMODG00000029015	TCN1	transcobalamin I (vitamin B12 binding protein, R binder family); [Source:UniProtKB/TrEMBL;Acc:K7E675]	6.0813
ENSMODG00000029358	COL15A1	collagen type XV alpha 1 chain [Source:HGNC Symbol;Acc:HGNC:2192]	-1.03577
ENSMODG00000029488	GPIHBP1	glycosylphosphatidylinositol anchored high density lipoprotein binding protein 1 [Source:HGNC Symbol;Acc:HGNC:24945]	2.55597
Differentially expressed @ P28SCI+1d and P28SCI+3d
Ensembl ID	gene name	description	Average FC (log2FC)
			P28SCI+1d	P28SCI+3d	P28SCI+7d
ENSMODG00000001017	BST1	bone marrow stromal cell antigen 1 [Source:HGNC Symbol;Acc:HGNC:1118]	3.02706	2.82167
ENSMODG00000001046	GPNMB	glycoprotein nmb [Source:HGNC Symbol;Acc:HGNC:4462]	1.07961	1.02824
ENSMODG00000001827	CSF1	colony stimulating factor 1 [Source:HGNC Symbol;Acc:HGNC:2432]	1.01285	1.08702
ENSMODG00000001881	SOCS3	suppressor of cytokine signaling 3 [Source:HGNC Symbol;Acc:HGNC:19391]	3.76149	2.05279
ENSMODG00000002073	GLDN	gliomedin [Source:HGNC Symbol;Acc:HGNC:29514]	1.77328	1.12965
ENSMODG00000002338	ADGRE1	adhesion G protein-coupled receptor E1 [Source:HGNC Symbol;Acc:HGNC:3336]	1.58203	3.5762
ENSMODG00000002512	ITGAX	integrin, alpha X (complement component 3 receptor 4 subunit) ; [Source:UniProtKB/TrEMBL;Acc:F7B8W6]	1.9979	1.95272
ENSMODG00000002789	CTSC	Similar to Dipeptidyl peptidase 1 [Source:UniProtKB/TrEMBL;Acc:F6YG31]	1.92715	1.49392
ENSMODG00000003497	VCAM1	vascular cell adhesion molecule 1 [Source:HGNC Symbol;Acc:HGNC:12663]	1.20755	1.3134
ENSMODG00000003654	PLEK	pleckstrin [Source:HGNC Symbol;Acc:HGNC:9070]	2.19316	3.16569
ENSMODG00000003685	TMEM176A	transmembrane protein 176A [Source:HGNC Symbol;Acc:HGNC:24930]	1.83998	1.41356
ENSMODG00000003988	F10	coagulation factor X [Source:HGNC Symbol;Acc:HGNC:3528]	1.77843	1.64704
ENSMODG00000005065		Uncharacterized protein [Source:UniProtKB/TrEMBL;Acc:F7ASJ7]	2.4064	1.34013
ENSMODG00000005411	ARHGAP30	Rho GTPase activating protein 30 [Source:HGNC Symbol;Acc:HGNC:27414]	2.90725	2.7382
ENSMODG00000005421	PSMB10	proteasome subunit beta 10 [Source:HGNC Symbol;Acc:HGNC:9538]	2.60444	1.1478
ENSMODG00000005691	SERPINB1	serpin family B member 1 [Source:HGNC Symbol;Acc:HGNC:3311]	2.69345	1.29073
ENSMODG00000006229	CLIC2	chloride intracellular channel 2 [Source:HGNC Symbol;Acc:HGNC:2063]	1.66234	1.44856
ENSMODG00000006244	LTBP2	latent transforming growth factor beta binding protein 2 [Source:HGNC Symbol;Acc:HGNC:6715]	2.61707	1.62958
ENSMODG00000007184	NCF2	neutrophil cytosolic factor 2 [Source:HGNC Symbol;Acc:HGNC:7661]	3.33874	1.91569
ENSMODG00000007498	UCP2	uncoupling protein 2 [Source:HGNC Symbol;Acc:HGNC:12518]	1.08463	1.29409
ENSMODG00000008583	APBB1IP	amyloid beta precursor protein binding family B member 1 interacting protein [Source:HGNC Symbol;Acc:HGNC:17379]	1.38535	2.06899
ENSMODG00000009095	SDR16C5	short chain dehydrogenase/reductase family 16C, member 5 [Source:HGNC Symbol;Acc:HGNC:30311]	1.97207	1.49564
ENSMODG00000009263	CEACAM5	Similar to Carcinoembryonic antigen-related cell adhesion molecule 5 [Source:UniProtKB/TrEMBL;Acc:F7DAN1]	1.52788	1.50548
ENSMODG00000009274	IKZF1	IKAROS family zinc finger 1 [Source:HGNC Symbol;Acc:HGNC:13176]	2.0267	1.84717
ENSMODG00000009283	RHBDF2	rhomboid 5 homolog 2 [Source:HGNC Symbol;Acc:HGNC:20788]	1.21631	1.27262
ENSMODG00000009695	MRC1	mannose receptor, C type 1 [Source:HGNC Symbol;Acc:HGNC:7228]	3.81617	1.94393
ENSMODG00000009818	VIM	vimentin [Source:HGNC Symbol;Acc:HGNC:12692]	2.95258	1.61131
ENSMODG00000009963	CEACAM1	Similar to carcinoembryonic antigen-related cell adhesion molecule 1 [Source:UniProtKB/TrEMBL;Acc:F6R843]	1.52163	1.46322
ENSMODG00000010525	CEBPD	CCAAT/enhancer binding protein delta [Source:HGNC Symbol;Acc:HGNC:1835]	2.6473	1.68903
ENSMODG00000010633	FCRL4	Similar to Fc receptor-like protein 4 [Source:UniProtKB/TrEMBL;Acc:F7D544]	1.70982	2.20801
ENSMODG00000011148	ANGPTL7	angiopoietin like 7 [Source:HGNC Symbol;Acc:HGNC:24078]	4.88912	1.93274
ENSMODG00000011451	CCR1	C-C motif chemokine receptor 1 [Source:HGNC Symbol;Acc:HGNC:1602]	3.69922	2.57468
ENSMODG00000011475	ARRDC2	arrestin domain containing 2 [Source:HGNC Symbol;Acc:HGNC:25225]	1.74357	1.13842
ENSMODG00000011668	PDC	phosducin [Source:HGNC Symbol;Acc:HGNC:8759]	-1.46857	2.10474
ENSMODG00000011807	PARP3	poly(ADP-ribose) polymerase family member 3 [Source:HGNC Symbol;Acc:HGNC:273]	1.75056	1.2496
ENSMODG00000012459	VSIG4	V-set and immunoglobulin domain containing 4 [Source:HGNC Symbol;Acc:HGNC:17032]	3.03178	2.90906
ENSMODG00000012814	PTPRC	protein tyrosine phosphatase, receptor type C [Source:HGNC Symbol;Acc:HGNC:9666]	2.17941	2.89291
ENSMODG00000013221	SASH3	SAM and SH3 domain containing 3 [Source:HGNC Symbol;Acc:HGNC:15975]	1.83039	1.91366
ENSMODG00000013430	TNFAIP2	TNF alpha induced protein 2 [Source:HGNC Symbol;Acc:HGNC:11895]	2.18742	1.87668
ENSMODG00000013744	TAGLN	transgelin [Source:HGNC Symbol;Acc:HGNC:11553]	1.83896	1.15178
ENSMODG00000013815	IL1B	interleukin 1 beta [Source:HGNC Symbol;Acc:HGNC:5992]	5.63737	2.24477
ENSMODG00000014450		Uncharacterized protein [Source:UniProtKB/TrEMBL;Acc:F6V4Y4]	1.19593	1.8523
ENSMODG00000015093	CFB	Similar to complement factor b (CFB) [Source:UniProtKB/TrEMBL;Acc:F7F3D5]	2.60537	1.77033
ENSMODG00000016266	ABCA1	ATP binding cassette subfamily A member 1 [Source:HGNC Symbol;Acc:HGNC:29]	1.16395	1.10444
ENSMODG00000016879	RAB32	RAB32, member RAS oncogene family [Source:HGNC Symbol;Acc:HGNC:9772]	1.90787	1.3768
ENSMODG00000016965	CD207	Similar to C-type lectin domain family 4 member K [Source:UniProtKB/TrEMBL;Acc:F6V4U5]	4.93396	4.85703
ENSMODG00000017029	HGF	hepatocyte growth factor [Source:HGNC Symbol;Acc:HGNC:4893]	1.90969	1.63079
ENSMODG00000017328	TLR8	toll like receptor 8 [Source:HGNC Symbol;Acc:HGNC:15632]	2.73006	3.41458
ENSMODG00000017841	FAM26F	Similar to Protein FAM26F [Source:UniProtKB/TrEMBL;Acc:F6Z8E8]	2.56959	1.99952
ENSMODG00000018056	TNFRSF1A	tumor necrosis factor receptor superfamily member 1A [Source:HGNC Symbol;Acc:HGNC:11916]	2.02328	1.14804
ENSMODG00000018280	HCLS1	hematopoietic cell-specific Lyn substrate 1 [Source:HGNC Symbol;Acc:HGNC:4844]	1.39639	1.66745
ENSMODG00000018311	DTX3L	deltex 3 like, E3 ubiquitin ligase [Source:HGNC Symbol;Acc:HGNC:30323]	1.13382	2.30611
ENSMODG00000018313	PARP9	poly(ADP-ribose) polymerase family member 9 [Source:HGNC Symbol;Acc:HGNC:24118]	2.06925	1.75436
ENSMODG00000018318	PARP14	poly (ADP-ribose) polymerase family, member 14	1.99056	1.60293
ENSMODG00000018447	NRROS	negative regulator of reactive oxygen species [Source:HGNC Symbol;Acc:HGNC:24613]	2.18549	2.33326
ENSMODG00000019061	MSR1	macrophage scavenger receptor 1 [Source:HGNC Symbol;Acc:HGNC:7376]	4.09359	3.30712
ENSMODG00000019096	HMOX1	Similar to heme oxygenase 1-like [Source:UniProtKB/TrEMBL;Acc:H9H7A2]	1.99984	1.86536
ENSMODG00000019159	CCL24	C-C motif chemokine [Source:UniProtKB/TrEMBL;Acc:F7BK23]	5.42476	3.31788
ENSMODG00000019162	CCL3	Similar to c-C motif chemokine 3-like [Source:UniProtKB/TrEMBL;Acc:F7BJR8]	7.89844	3.81096
ENSMODG00000019196	ADAP2	ArfGAP with dual PH domains 2 [Source:HGNC Symbol;Acc:HGNC:16487]	1.52724	1.80397
ENSMODG00000019220		PSEUDOGENE	2.89813	2.91119
ENSMODG00000019227	LGALS9	Similar to Galectin-9 Galectin [Source:UniProtKB/TrEMBL;Acc:F6RE82]	1.75166	1.61246
ENSMODG00000019309	PLAC8	placenta-specific 8 [Source:HGNC Symbol;Acc:HGNC:19254]	1.4895	2.05576
ENSMODG00000019471	HCK	HCK proto-oncogene, Src family tyrosine kinase [Source:HGNC Symbol;Acc:HGNC:4840]	1.79162	1.67821
ENSMODG00000019692	PTGS1	Similar to Prostaglandin G/H synthase 1 [Source:UniProtKB/TrEMBL;Acc:F6TCZ7]	1.43629	1.53216
ENSMODG00000019822	CD44	CD44 molecule (Indian blood group) [Source:HGNC Symbol;Acc:HGNC:1681]	1.22237	1.06488
ENSMODG00000020172	LPXN	leupaxin [Source:HGNC Symbol;Acc:HGNC:14061]	1.85136	2.2235
ENSMODG00000020313	FYB	FYN binding protein [Source:HGNC Symbol;Acc:HGNC:4036]	2.36743	2.57655
ENSMODG00000020318	OSMR	oncostatin M receptor [Source:HGNC Symbol;Acc:HGNC:8507]	3.7833	2.14094
ENSMODG00000020728	SPP1	secreted phosphoprotein 1 [Source:HGNC Symbol;Acc:HGNC:11255]	3.8156	4.25015
ENSMODG00000022952	IL4R	interleukin 4 receptor [Source:HGNC Symbol;Acc:HGNC:6015]	3.243	1.77174
ENSMODG00000025313	GPR34	G protein-coupled receptor 34 [Source:HGNC Symbol;Acc:HGNC:4490]	2.40526	2.83444
ENSMODG00000027743		Uncharacterized protein [Source:UniProtKB/TrEMBL;Acc:K7E5V0]	2.22208	2.09509
ENSMODG00000027892	CASP4	Similar to Caspase-4 [Source:UniProtKB/TrEMBL;Acc:K7E453]	2.19279	2.11019
ENSMODG00000028475		Uncharacterized protein [Source:UniProtKB/TrEMBL;Acc:K7E0Z0]	3.0942	4.68865
ENSMODG00000028520		Uncharacterized protein [Source:UniProtKB/TrEMBL;Acc:K7DZY9]	2.72954	1.57023
ENSMODG00000028662	TNFRSF1B	tumor necrosis factor receptor superfamily, member 1B. [Source:UniProtKB/TrEMBL;Acc:K7E6A2]	2.49554	1.62369
ENSMODG00000028867	GBP4	Similar to Guanylate-binding protein 4 [Source:UniProtKB/TrEMBL;Acc:K7E431]	3.26899	1.96229
ENSMODG00000029247	CSF2RA	Colony stimulating factor 2 receptor alpha subunit ; [Source:UniProtKB/TrEMBL;Acc:K7E345]	1.75659	1.65346
ENSMODG00000029629	CASP12	Similar to Caspase-12; Caspase [Source:UniProtKB/TrEMBL;Acc:K7E410]	1.32077	1.46399
ENSMODG00000029774	TREM2	triggering receptor expressed on myeloid cells 2 [Source:HGNC Symbol;Acc:HGNC:17761]	1.85285	2.1102
Differentially expressed @ P28SCI+3d only
Ensembl ID	gene name	description	Average FC (log2FC)
			P28SCI+1d	P28SCI+3d	P28SCI+7d
ENSMODG00000000079	DPY19L2	dpy-19 like 2 [Source:HGNC Symbol;Acc:HGNC:19414]		-1.80464
ENSMODG00000000589	BIRC2	Similar to Baculoviral IAP repeat-containing protein 2 [Source:UniProtKB/TrEMBL;Acc:F6TRQ7]		1.23484
ENSMODG00000000721	MCCC2	Similar to Methylcrotonoyl-CoA carboxylase beta chain, mitochondrial [Source:UniProtKB/TrEMBL;Acc:F6W6I4]		1.28366
ENSMODG00000000769	NCF4	neutrophil cytosolic factor 4 [Source:HGNC Symbol;Acc:HGNC:7662]		1.58006
ENSMODG00000001535	MSX1	msh homeobox 1 [Source:HGNC Symbol;Acc:HGNC:7391]		1.14395
ENSMODG00000001537	AGR3	anterior gradient 3, protein disulphide isomerase family member [Source:HGNC Symbol;Acc:HGNC:24167]		1.48322
ENSMODG00000002305	WDFY4	WDFY family member 4; [Source:UniProtKB/TrEMBL;Acc:F6YDT8]		2.9651
ENSMODG00000002568	PYCARD	Similar to Apoptosis-associated speck-like protein containing a CARD [Source:UniProtKB/TrEMBL;Acc:F7F6C6]		2.32233
ENSMODG00000002817	DNAH5	dynein axonemal heavy chain 5 [Source:HGNC Symbol;Acc:HGNC:2950]		1.1116
ENSMODG00000002927	FAM105A	family with sequence similarity 105 member A [Source:HGNC Symbol;Acc:HGNC:25629]		1.64307
ENSMODG00000003113	HTRA3	HtrA serine peptidase 3 [Source:HGNC Symbol;Acc:HGNC:30406]		1.2684
ENSMODG00000004391	FAM129C	family with sequence similarity 129 member C [Source:HGNC Symbol;Acc:HGNC:24130]		1.82709
ENSMODG00000004594	PIK3AP1	phosphoinositide-3-kinase adaptor protein 1 [Source:HGNC Symbol;Acc:HGNC:30034]		2.02653
ENSMODG00000004839	BLNK	B-cell linker [Source:UniProtKB/TrEMBL;Acc:F6U5K0]		3.77487
ENSMODG00000006886		PSEUDOGENE		-2.15242
ENSMODG00000006952	NCF1	neutrophil cytosolic factor 1 [Source:HGNC Symbol;Acc:HGNC:7660]		1.59504
ENSMODG00000007377	MAS1	MAS1 proto-oncogene, G protein-coupled receptor [Source:HGNC Symbol;Acc:HGNC:6899]		5.82762
ENSMODG00000007441	SULF1	sulfatase 1 [Source:HGNC Symbol;Acc:HGNC:20391]		1.07125
ENSMODG00000007592	TAGAP	T-cell activation RhoGTPase activating protein [Source:HGNC Symbol;Acc:HGNC:15669]		1.08111
ENSMODG00000008623	FRMD3	FERM domain containing 3 [Source:HGNC Symbol;Acc:HGNC:24125]		-1.10471
ENSMODG00000009201	AGT	angiotensinogen [Source:HGNC Symbol;Acc:HGNC:333]		1.39547
ENSMODG00000009453	GAL3ST1	Similar to Galactosylceramide sulfotransferase [Source:UniProtKB/TrEMBL;Acc:F7FZJ8]		-1.12745
ENSMODG00000011463	CCR5	Similar to C-C chemokine receptor type 5 [Source:UniProtKB/TrEMBL;Acc:F6W0U8]		2.9077
ENSMODG00000011560	RENBP	renin binding protein [Source:HGNC Symbol;Acc:HGNC:9959]		1.22295
ENSMODG00000011665		PSEUDOGENE		2.48181
ENSMODG00000011913	RGS18	regulator of G-protein signaling 18 [Source:HGNC Symbol;Acc:HGNC:14261]		1.84111
ENSMODG00000012160	LINS	lines homolog 1 [Source:UniProtKB/TrEMBL;Acc:F7CYL1]		3.12206
ENSMODG00000012233	ABI3	ABI family member 3 [Source:HGNC Symbol;Acc:HGNC:29859]		1.76834
ENSMODG00000012489		Uncharacterized protein [Source:UniProtKB/TrEMBL;Acc:F6Q3L4]		-2.6762
ENSMODG00000013047	ADCY7	adenylate cyclase 7 [Source:HGNC Symbol;Acc:HGNC:238]		1.40059
ENSMODG00000013426	KLHL6	kelch like family member 6 [Source:HGNC Symbol;Acc:HGNC:18653]		1.63623
ENSMODG00000014001	ADGRG5	adhesion G protein-coupled receptor G5 [Source:HGNC Symbol;Acc:HGNC:19010]		2.56124
ENSMODG00000014011	ADGRG1	adhesion G protein-coupled receptor G1 [Source:HGNC Symbol;Acc:HGNC:4512]		1.10918
ENSMODG00000014839	BOLA	Similar to BOLA class I histocompatibility antigen, alpha chain BL3-7-like [Source:UniProtKB/TrEMBL;Acc:F7CHG1]		2.02502
ENSMODG00000015297	HS6ST2	heparan sulfate 6-O-sulfotransferase 2 [Source:HGNC Symbol;Acc:HGNC:19133]		1.10701
ENSMODG00000015607	VAMP8	vesicle associated membrane protein 8 [Source:HGNC Symbol;Acc:HGNC:12647]		1.36264
ENSMODG00000016516	PDK4	pyruvate dehydrogenase kinase 4 [Source:HGNC Symbol;Acc:HGNC:8812]		1.64485
ENSMODG00000016631	HBZ	Similar to Hemoglobin subunit zeta [Source:UniProtKB/TrEMBL;Acc:F6YMJ4]		-4.63519
ENSMODG00000017313	LCN2	Similar to Neutrophil gelatinase-associated lipocalin [Source:UniProtKB/TrEMBL;Acc:F6XCM7]		2.83899
ENSMODG00000017988	A2M	Similar to alpha-2-macroglobulin [Source:UniProtKB/TrEMBL;Acc:F7B8I0]		1.14212
ENSMODG00000018199	CD80	CD80 molecule [Source:HGNC Symbol;Acc:HGNC:1700]		2.1687
ENSMODG00000018252	POLQ	polymerase (DNA) theta [Source:HGNC Symbol;Acc:HGNC:9186]		1.36154
ENSMODG00000018371	SLC12A8	solute carrier family 12 member 8 [Source:HGNC Symbol;Acc:HGNC:15595]		-1.07802
ENSMODG00000018443	CECR1	cat eye syndrome chromosome region, candidate 1 [Source:HGNC Symbol;Acc:HGNC:1839]		1.51723
ENSMODG00000019214	NAAA	N-acylethanolamine acid amidase [Source:UniProtKB/TrEMBL;Acc:F6ZHY7]		1.05975
ENSMODG00000019580	TNFSF8	tumor necrosis factor superfamily member 8 [Source:HGNC Symbol;Acc:HGNC:11938]		2.6475
ENSMODG00000019592	TNC	tenascin C [Source:HGNC Symbol;Acc:HGNC:5318]		1.39404
ENSMODG00000020531		PSEUDOGENE		1.45469
ENSMODG00000021030	CRYAA	crystallin alpha A; [Source:UniProtKB/TrEMBL;Acc:F6QYV3]		-2.86424
ENSMODG00000021332	UNC93B1	unc-93 homolog B1 (C. elegans) [Source:HGNC Symbol;Acc:HGNC:13481]		1.68236
ENSMODG00000024764	P2RY13	purinergic receptor P2Y13 [Source:HGNC Symbol;Acc:HGNC:4537]		2.8981
ENSMODG00000025483	EPSTI1	epithelial stromal interaction 1 (breast) [Source:HGNC Symbol;Acc:HGNC:16465]		2.03626
ENSMODG00000025514	RP9	retinitis pigmentosa 9 (autosomal dominant); [Source:UniProtKB/TrEMBL;Acc:F6VJC0]		1.8738
ENSMODG00000028942	TLR13	Similar to Toll-like receptor 13 [Source:UniProtKB/TrEMBL;Acc:K7E294]		3.55422
ENSMODG00000029124	IGHM	Similar to Ig mu chain C region [Source:UniProtKB/TrEMBL;Acc:K7E4H0]		2.67893
ENSMODG00000029211		Uncharacterized protein [Source:UniProtKB/TrEMBL;Acc:K7E5J5]		1.68612
Differentially expressed @ P28SCI+3d and P28SCI+7d
Ensembl ID	gene name	description	Average FC (log2FC)
			P28SCI+1d	P28SCI+3d	P28SCI+7d
ENSMODG00000000621	CYTH4	cytohesin 4 [Source:HGNC Symbol;Acc:HGNC:9505]		2.38056	1.39101
ENSMODG00000004572	IRF8	interferon regulatory factor 8 [Source:HGNC Symbol;Acc:HGNC:5358]		2.27334	1.74923
ENSMODG00000008876	RGS10	regulator of G-protein signaling 10 [Source:HGNC Symbol;Acc:HGNC:9992]		1.72782	1.60834
ENSMODG00000010448	INPP5D	inositol polyphosphate-5-phosphatase D [Source:HGNC Symbol;Acc:HGNC:6079]		1.88027	1.65138
ENSMODG00000014381	IL18	Similar to Interleukin-18 [Source:UniProtKB/TrEMBL;Acc:F7DJL0]		1.55995	1.82322
ENSMODG00000014692		Uncharacterized protein [Source:UniProtKB/TrEMBL;Acc:F7DN39]		2.14335	2.12577
ENSMODG00000014979	C4A	complement component 4A (Rodgers blood group); [Source:UniProtKB/TrEMBL;Acc:F7CGC3]		1.18823	1.70149
ENSMODG00000017054	LAPTM5	lysosomal protein transmembrane 5 [Source:HGNC Symbol;Acc:HGNC:29612]		1.8275	1.30319
ENSMODG00000019432	NCKAP1L	Similar to NCK associated protein 1 like [Source:UniProtKB/TrEMBL;Acc:H9H7D3]		2.39752	1.67882
ENSMODG00000020216	MS4A2	membrane spanning 4-domains A2 [Source:HGNC Symbol;Acc:HGNC:7316]		1.84811	1.91521
ENSMODG00000024766	P2RY12	purinergic receptor P2Y12 [Source:HGNC Symbol;Acc:HGNC:18124]		2.08848	1.07154
ENSMODG00000027493	CATHL6	Similar to Cathelicidin-6; [Source:UniProtKB/TrEMBL;Acc:K7E365]		2.24475	1.65381
ENSMODG00000028756	CD74	CD74 molecule [Source:HGNC Symbol;Acc:HGNC:1697]		1.66327	1.31845
ENSMODG00000028875		Uncharacterized protein [Source:UniProtKB/TrEMBL;Acc:K7E508]		2.03501	2.18051
Differentially expressed @ P28SCI+7d only
Ensembl ID	gene name	description	Average FC (log2FC)
			P28SCI+1d	P28SCI+3d	P28SCI+7d
ENSMODG00000002501	ALDH1A5	aldehyde dehydrogenase 1 family, member A5; [Source:UniProtKB/TrEMBL;Acc:F7B9F1]			1.04616
ENSMODG00000003639	LMOD3	leiomodin 3 [Source:HGNC Symbol;Acc:HGNC:6649]			1.26389
ENSMODG00000004873	BARX2	BARX homeobox 2 [Source:HGNC Symbol;Acc:HGNC:956]			1.03785
ENSMODG00000006948	RNASE1	Similar to Ribonuclease pancreatic [Source:UniProtKB/TrEMBL;Acc:F6RFY4]			1.11345
ENSMODG00000007251	CALCB	calcitonin related polypeptide beta; [Source:UniProtKB/TrEMBL;Acc:F6VWT9]			1.24756
ENSMODG00000009987	TMEM72	transmembrane protein 72 [Source:HGNC Symbol;Acc:HGNC:31658]			-1.1576
ENSMODG00000012821	ELOVL6	ELOVL fatty acid elongase 6 [Source:HGNC Symbol;Acc:HGNC:15829]			-1.46527
ENSMODG00000013116	GJD3	gap junction protein delta 3 [Source:HGNC Symbol;Acc:HGNC:19147]			1.40281
ENSMODG00000015599	CAPG	capping actin protein, gelsolin like [Source:HGNC Symbol;Acc:HGNC:1474]			1.23161
ENSMODG00000016219	R3HDML	R3H domain containing like [Source:HGNC Symbol;Acc:HGNC:16249]			1.42496
ENSMODG00000017397	S100A4	S100 calcium binding protein A4 [Source:HGNC Symbol;Acc:HGNC:10494]			1.07362
ENSMODG00000020511	MELTF	melanotransferrin [Source:HGNC Symbol;Acc:HGNC:7037]			1.16694
ENSMODG00000028305	ELN	elastin [Source:HGNC Symbol;Acc:HGNC:3327]			1.1944
Differentially expressed @ P28SCI+1d and P28SCI+7d
Ensembl ID	gene name	description	Average FC (log2FC)
			P28SCI+1d	P28SCI+3d	P28SCI+7d
ENSMODG00000001082	CHIT1	chitinase 1 [Source:HGNC Symbol;Acc:HGNC:1936]	2.56959		4.25408
ENSMODG00000019906	NR1H3	nuclear receptor subfamily 1 group H member 3 [Source:HGNC Symbol;Acc:HGNC:7966]	1.62131		1.10745
ENSMODG00000028933	ICAM3	Similar to Intercellular adhesion molecule 3-like; also ICAM1; [Source:UniProtKB/TrEMBL;Acc:K7E495]	2.18517		1.17326
