# Supplementary material for: Identification of regenerative processes in neonatal spinal cord injury in the opossum (Monodelphis domestica): A transcriptomic study
Source: J Comp Neurol. 2020 Aug 4;529(5):969–86. doi: 10.1002/cne.24994 (PMC7855507; doi:10.1002/cne.24994)
Supplement: Supplementary file 2 — Appendix 2: Unique gene expression changes only identified in P7SCI data sets. Differentially expressed genes identified in the P28SCI (nonregenerating) data set were subtracted from those appearing in the P7SCI (regenerating) data set, leaving only genes that changed in regenerating cords. Genes are sorted by average fold change. [file CNE-529-969-s002.xlsx]

## Sheet: Appendix 2
	Appendix 2: Unique gene expression changes only identified in P7SCI datasets. Differentially expressed genes identified in the P28SCI (non-regenerating) dataset were subtracted from those appearing in the P7SCI (regenerating) dataset, leaving only genes that changed in regenerating cords. Genes are sorted by average fold change.
P7SCI+1d
Ensembl ID	gene name	description	Ave log2FC
			P7SCI+1d
ENSMODG00000024881	IFIT1	Similar to Interferon-induced protein with tetratricopeptide repeats 1 (IFIT1) [Source:UniProtKB/TrEMBL;Acc:F6SIB5]	4.31372
ENSMODG00000024215	GIMAP4	Similar to GTPase IMAP family member 4 [Source:UniProtKB/TrEMBL;Acc:F6WEZ0]	4.10886
ENSMODG00000022596	ISG15	ISG15 ubiquitin-like modifier [Source:HGNC Symbol;Acc:HGNC:4053]	3.93888
ENSMODG00000027828	HCG22	Similar to Protein PBMUCL2 [Source:UniProtKB/TrEMBL;Acc:K7DYU9]	3.61272
ENSMODG00000018469	USP18	Ubl carboxyl-terminal hydrolase 18; Uncharacterized protein [Source:UniProtKB/TrEMBL;Acc:F7CAJ0]	3.429
ENSMODG00000010660	IFI6	interferon, alpha-inducible protein 6 [Source:HGNC Symbol;Acc:HGNC:4054]	3.25218
ENSMODG00000019236	HERC6	HECT and RLD domain containing E3 ubiquitin protein ligase family member 6	3.06815
ENSMODG00000028863	SP140	Similar to Nuclear body protein SP140-like [Source:UniProtKB/TrEMBL;Acc:K7DZI3]	2.47881
ENSMODG00000015286	EIF2AK2	eukaryotic translation initiation factor 2 alpha kinase 2 [Source:HGNC Symbol;Acc:HGNC:9437]	2.46382
ENSMODG00000012543	TRIM14	tripartite motif containing 14 [Source:HGNC Symbol;Acc:HGNC:16283]	2.11721
ENSMODG00000003581	RBM43	RNA binding motif protein 43 [Source:HGNC Symbol;Acc:HGNC:24790]	1.89532
ENSMODG00000015132	IFI35	interferon induced protein 35 [Source:HGNC Symbol;Acc:HGNC:5399]	1.88752
ENSMODG00000025833		PSEUDOGENE	1.78522
ENSMODG00000013713	PARP12	poly(ADP-ribose) polymerase family member 12 [Source:HGNC Symbol;Acc:HGNC:21919]	1.70708
ENSMODG00000014814	TRIM25	tripartite motif containing 25 [Source:HGNC Symbol;Acc:HGNC:12932]	1.54381
ENSMODG00000012118	EGR1	Similar to Early growth response protein 1; Uncharacterized protein [Source:UniProtKB/TrEMBL;Acc:F7FU77]	1.45153
ENSMODG00000014782	DHX58	DEXH (Asp-Glu-X-His) box polypeptide 58 [Source:HGNC Symbol;Acc:HGNC:29517]	1.37902
ENSMODG00000016601	CTSZ	cathepsin Z [Source:HGNC Symbol;Acc:HGNC:2547]	1.36795
ENSMODG00000016737		PSEUDOGENE	1.35849
ENSMODG00000001316	ARPC1B	actin related protein 2/3 complex subunit 1B [Source:HGNC Symbol;Acc:HGNC:704]	1.32202
ENSMODG00000024055	SAMD9L	sterile alpha motif domain containing 9-like. Uncharacterized protein [Source:UniProtKB/TrEMBL;Acc:F7GGN1]	1.2384
ENSMODG00000018479	LTF	Similar to lactotransferrin; [Source:UniProtKB/TrEMBL;Acc:F7C9Z1]	1.18554
ENSMODG00000016065	CLDN11	claudin 11 [Source:HGNC Symbol;Acc:HGNC:8514]	1.17975
ENSMODG00000015778	CCNF	cyclin F [Source:HGNC Symbol;Acc:HGNC:1591]	1.17808
ENSMODG00000001955	OSTF1	osteoclast stimulating factor 1 [Source:HGNC Symbol;Acc:HGNC:8510]	1.16621
ENSMODG00000007157		Uncharacterized protein [Source:UniProtKB/TrEMBL;Acc:F6RDA9]	1.13361
ENSMODG00000002167	LGMN	legumain [Source:HGNC Symbol;Acc:HGNC:9472]	1.11292
ENSMODG00000001854	TK1	Similar to Thymidine kinase [Source:UniProtKB/TrEMBL;Acc:F6SP09]	1.11209
ENSMODG00000016340		PSEUDOGENE	1.10521
ENSMODG00000028335	CASP4	Similar to Caspase 4 [Source:UniProtKB/TrEMBL;Acc:K7E5P0]	1.10392
ENSMODG00000011325	HBE1	Similar to Hemoglobin subunit epsilon; LOC100019461 [Source:UniProtKB/TrEMBL;Acc:F6WII6]	1.08781
ENSMODG00000004579	SLC7A8	Similar to Large neutral amino acids transporter small subunit 2 [Source:UniProtKB/TrEMBL;Acc:F6R459]	1.07612
ENSMODG00000011306	HBB	Similar to Hemoglobin subunit beta-M [Source:UniProtKB/TrEMBL;Acc:F6WYU4]	1.07356
ENSMODG00000010515	SERPINF1	serpin peptidase inhibitor, clade F, member 1 [Source:HGNC Symbol;Acc:HGNC:8824]	1.06912
ENSMODG00000011747	STAT1	signal transducer and activator of transcription 1 [Source:HGNC Symbol;Acc:HGNC:11362]	1.06338
ENSMODG00000016433	PTPN11	Similar to Tyrosine-protein phosphatase non-receptor type 11 [Source:UniProtKB/TrEMBL;Acc:F7ASC3]	1.05418
ENSMODG00000020486		PSEUDOGENE	-1.57599
ENSMODG00000003621		PSEUDOGENE	-1.68169
P7SCI+3d
Ensembl ID	gene name	description	Ave log2FC
			P7SCI+3d
ENSMODG00000005456	SERPINB2	serpin peptidase inhibitor, clade B (ovalbumin), member 2 [Source:HGNC Symbol;Acc:HGNC:8584]	6.06793
ENSMODG00000005894	C16orf89	Similar to UPF0764 protein C16orf89 [Source:UniProtKB/TrEMBL;Acc:F6SLN8]	3.6248
ENSMODG00000010660	IFI6	interferon, alpha-inducible protein 6 [Source:HGNC Symbol;Acc:HGNC:4054]	3.39939
ENSMODG00000022596	ISG15	ISG15 ubiquitin-like modifier [Source:HGNC Symbol;Acc:HGNC:4053]	3.09549
ENSMODG00000012885		PSEUDOGENE	2.95046
ENSMODG00000028863	SP140	Similar to Nuclear body protein SP140-like [Source:UniProtKB/TrEMBL;Acc:K7DZI3]	2.07864
ENSMODG00000024881	IFIT1	Similar to Interferon-induced protein with tetratricopeptide repeats 1 (IFIT1) [Source:UniProtKB/TrEMBL;Acc:F6SIB5]	2.05296
ENSMODG00000018479	LTF	Similar to lactotransferrin; [Source:UniProtKB/TrEMBL;Acc:F7C9Z1]	1.98399
ENSMODG00000010515	SERPINF1	serpin peptidase inhibitor, clade F, member 1 [Source:HGNC Symbol;Acc:HGNC:8824]	1.83473
ENSMODG00000023227	FAM46C	family with sequence similarity 46 member C [Source:HGNC Symbol;Acc:HGNC:24712]	1.5158
ENSMODG00000006871	CPQ	carboxypeptidase Q [Source:HGNC Symbol;Acc:HGNC:16910]	1.51354
ENSMODG00000000936	FCGR2B	Similar to Low affinity immunoglobulin gamma Fc region receptor II-b [Source:UniProtKB/TrEMBL;Acc:F7F7Z5]	1.50642
ENSMODG00000020874	AQP1	Similar to Aquaporin 1 (Colton blood group) [Source:UniProtKB/TrEMBL;Acc:H9H7P1]	1.50414
ENSMODG00000024158	GJB6	gap junction protein beta 6 [Source:HGNC Symbol;Acc:HGNC:4288]	1.48786
ENSMODG00000013311	PLA2G4C	phospholipase A2 group IVC (cytosolic calcium-independent) [Source:HGNC Symbol;Acc:HGNC:9037]	1.41137
ENSMODG00000007284	FBLN1	fibulin 1 [Source:HGNC Symbol;Acc:HGNC:3600]	1.34602
ENSMODG00000013713	PARP12	poly(ADP-ribose) polymerase family member 12 [Source:HGNC Symbol;Acc:HGNC:21919]	1.29993
ENSMODG00000001316	ARPC1B	actin related protein 2/3 complex subunit 1B [Source:HGNC Symbol;Acc:HGNC:704]	1.28617
ENSMODG00000015480	WNT16	wingless-type MMTV integration site family member 16 [Source:HGNC Symbol;Acc:HGNC:16267]	1.25786
ENSMODG00000013532	MPZL2	myelin protein zero-like 2 [Source:HGNC Symbol;Acc:HGNC:3496]	1.18805
ENSMODG00000005320	ALAS2	5'-aminolevulinate synthase 2 [Source:HGNC Symbol;Acc:HGNC:397]	1.17991
ENSMODG00000000650	C1QTNF6	C1q and tumor necrosis factor related protein 6 [Source:HGNC Symbol;Acc:HGNC:14343]	1.15464
ENSMODG00000006171	ABCA9	Similar to ATP-binding cassette sub-family A member 9-like [Source:UniProtKB/TrEMBL;Acc:F7AI50]	1.14608
ENSMODG00000011306	HBB	Similar to Hemoglobin subunit beta-M [Source:UniProtKB/TrEMBL;Acc:F6WYU4]	1.12509
ENSMODG00000006413	MXRA8	matrix-remodelling associated 8 [Source:HGNC Symbol;Acc:HGNC:7542]	1.11363
ENSMODG00000021179	MEGF6	multiple EGF-like-domains 6 [Source:HGNC Symbol;Acc:HGNC:3232]	1.10041
ENSMODG00000011782	ABHD14B	abhydrolase domain containing 14B [Source:HGNC Symbol;Acc:HGNC:28235]	1.09771
ENSMODG00000028335	CASP4	Similar to Caspase 4 [Source:UniProtKB/TrEMBL;Acc:K7E5P0]	1.07636
ENSMODG00000014782	DHX58	DEXH (Asp-Glu-X-His) box polypeptide 58 [Source:HGNC Symbol;Acc:HGNC:29517]	1.04711
ENSMODG00000004339	ENPP6	ectonucleotide pyrophosphatase/phosphodiesterase 6 [Source:HGNC Symbol;Acc:HGNC:23409]	-1.20134
P7SCI+7d
Ensembl ID	gene name	description	Ave log2FC
			P7SCI+7d
ENSMODG00000003726	LOXL4	lysyl oxidase like 4 [Source:HGNC Symbol;Acc:HGNC:17171]	2.46209
ENSMODG00000024158	GJB6	gap junction protein beta 6 [Source:HGNC Symbol;Acc:HGNC:4288]	1.97023
ENSMODG00000014115	CA4	Similar to Carbonic anhydrase 4 [Source:UniProtKB/TrEMBL;Acc:F6Y4R2]	1.9259
ENSMODG00000018361	TBX18	T-box 18 [Source:HGNC Symbol;Acc:HGNC:11595]	1.67965
ENSMODG00000012086	ANGPT2	angiopoietin 2 [Source:HGNC Symbol;Acc:HGNC:485]	1.63002
ENSMODG00000018202	PLA1A	phospholipase A1 member A [Source:HGNC Symbol;Acc:HGNC:17661]	1.44321
ENSMODG00000013989	SLC13A4	solute carrier family 13 (sodium/sulfate symporter), member 4 [Source:HGNC Symbol;Acc:HGNC:15827]	1.42014
ENSMODG00000018384	SLC6A13	solute carrier family 6 (neurotransmitter transporter), member 13 [Source:HGNC Symbol;Acc:HGNC:11046]	1.35445
ENSMODG00000006522	LDHA	Monodelphis domestica lactate dehydrogenase A (LDHA) mRNA. [Source:RefSeq mRNA;Acc:NM_001032975]	1.28877
ENSMODG00000000912	ELTD1	EGF latrophilin and seven transmembrane domain containing 1 [Source:HGNC Symbol;Acc:HGNC:20822]	1.24286
ENSMODG00000018479	LTF	Similar to lactotransferrin; [Source:UniProtKB/TrEMBL;Acc:F7C9Z1]	1.23844
ENSMODG00000017326	TMSB4X	thymosin beta 4, X-linked; Uncharacterized protein [Source:UniProtKB/TrEMBL;Acc:F7ENP3]	1.21665
ENSMODG00000009039	RPL37	Similar to 60S ribosomal protein L37 [Source:UniProtKB/TrEMBL;Acc:F6TMV7]	1.19285
ENSMODG00000004629	C1orf115	chromosome 1 open reading frame 115 [Source:HGNC Symbol;Acc:HGNC:25873]	1.12778
ENSMODG00000018048	VWF	von Willebrand factor precursor [Source:RefSeq peptide;Acc:NP_001233203]	1.1038
ENSMODG00000007051	SLCO2B1	solute carrier organic anion transporter family member 2B1 [Source:HGNC Symbol;Acc:HGNC:10962]	1.103
ENSMODG00000013212	FCN2	ficolin (collagen/fibrinogen domain containing lectin) 2; Uncharacterized protein [Source:UniProtKB/TrEMBL;Acc:F7EVZ4]	1.09637
ENSMODG00000004490	PCOLCE	procollagen C-endopeptidase enhancer [Source:HGNC Symbol;Acc:HGNC:8738]	1.06995
ENSMODG00000016572	ACTA2	actin, alpha 2, smooth muscle, aorta [Source:HGNC Symbol;Acc:HGNC:130]	1.06867
ENSMODG00000017307	PTGDS	prostaglandin D2 synthase [Source:HGNC Symbol;Acc:HGNC:9592]	1.06495
ENSMODG00000015826	CAV1	caveolin 1 [Source:HGNC Symbol;Acc:HGNC:1527]	1.04827
ENSMODG00000021481	COLEC12	collectin subfamily member 12 [Source:HGNC Symbol;Acc:HGNC:16016]	1.03308
ENSMODG00000003890	RPS28	ribosomal protein S28 [Source:HGNC Symbol;Acc:HGNC:10418]	1.02716
ENSMODG00000003600	RARRES2	retinoic acid receptor responder (tazarotene induced) 2 [Source:HGNC Symbol;Acc:HGNC:9868]	1.02547
ENSMODG00000016065	CLDN11	claudin 11 [Source:HGNC Symbol;Acc:HGNC:8514]	-1.00758
ENSMODG00000005251	UGT8	UDP glycosyltransferase 8 [Source:HGNC Symbol;Acc:HGNC:12555]	-1.075
ENSMODG00000004378	ERMN	ermin [Source:HGNC Symbol;Acc:HGNC:29208]	-1.25374
ENSMODG00000020960	RIPK4	receptor interacting serine/threonine kinase 4 [Source:HGNC Symbol;Acc:HGNC:496]	-1.27953
ENSMODG00000016030	MOG	myelin oligodendrocyte glycoprotein [Source:HGNC Symbol;Acc:HGNC:7197]	-1.47279
ENSMODG00000013859	MAG	myelin associated glycoprotein [Source:HGNC Symbol;Acc:HGNC:6783]	-1.53128
ENSMODG00000005192	ADAMTS4	ADAM metallopeptidase with thrombospondin type 1 motif 4 [Source:HGNC Symbol;Acc:HGNC:220]	-1.55623
ENSMODG00000011542	PLP1	proteolipid protein 1 [Source:HGNC Symbol;Acc:HGNC:9086]	-1.62295
