# Supplementary material for: Identification of regenerative processes in neonatal spinal cord injury in the opossum (Monodelphis domestica): A transcriptomic study
Source: J Comp Neurol. 2020 Aug 4;529(5):969–86. doi: 10.1002/cne.24994 (PMC7855507; doi:10.1002/cne.24994)
Supplement: Supplementary file 3 — Appendix 3: Unique gene expression changes only identified in P28SCI data sets. Differentially expressed genes identified in the P7SCI (regenerating) data set were subtracted from those appearing in the P28SCI (nonregenerating) data set, leaving only genes that changed in nonregenerating cords. Genes are sorted by average fold change. [file CNE-529-969-s003.xlsx]

## Sheet: Appendix 3
	Appendix 3: Unique gene expression changes only identified in P28SCI datasets. Differentially expressed genes identified in the P7SCI (regenerating) dataset were subtracted from those appearing in the P28SCI (non-regenerating) dataset, leaving only genes that changed in non-regenerating cords. Genes are sorted by average fold change.
P28SCI+1d
Ensembl ID	gene name	description	Ave log2FC
			P28SCI+1d
ENSMODG00000019120	CCL4L1	Similar to C-C motif chemokine 4-like [Source:UniProtKB/TrEMBL;Acc:F7EV69]	7.12124
ENSMODG00000019121	CCL5	C-C motif chemokine ligand 5 [Source:HGNC Symbol;Acc:HGNC:10632]	6.75556
ENSMODG00000014735	OLFM4	olfactomedin 4 [Source:HGNC Symbol;Acc:HGNC:17190]	6.55595
ENSMODG00000025108	CD86	CD86 molecule [Source:HGNC Symbol;Acc:HGNC:1705]	6.13761
ENSMODG00000019182	CXCL8	C-X-C motif chemokine ligand 8 [Source:HGNC Symbol;Acc:HGNC:6025]	6.00395
ENSMODG00000025297	LYZ	Similar to Lysozyme C [Source:UniProtKB/TrEMBL;Acc:F7A2F0]	5.99465
ENSMODG00000005323	SERPINB4	Similar to Serpin B4 [Source:UniProtKB/TrEMBL;Acc:F7D289]	5.92563
ENSMODG00000000712	MMP1	matrix metallopeptidase 1 [Source:HGNC Symbol;Acc:HGNC:7155]	5.92136
ENSMODG00000014762		Uncharacterized protein [Source:UniProtKB/TrEMBL;Acc:F7G5F8]	5.90234
ENSMODG00000009230	LIF	leukemia inhibitory factor [Source:HGNC Symbol;Acc:HGNC:6596]	5.69848
ENSMODG00000028660	WFDC5	Similar to WAP four-disulfide core domain protein 5 [Source:UniProtKB/TrEMBL;Acc:K7E0L7]	5.46814
ENSMODG00000000101	SLC25A6	solute carrier family 25 member 6; [Source:UniProtKB/TrEMBL;Acc:F6YC95]	5.397
ENSMODG00000015180	DES	desmin [Source:HGNC Symbol;Acc:HGNC:2770]	5.3601
ENSMODG00000016762	ADAMDEC1	ADAM like decysin 1 [Source:HGNC Symbol;Acc:HGNC:16299]	5.26733
ENSMODG00000024047	GPR65	G protein-coupled receptor 65 [Source:HGNC Symbol;Acc:HGNC:4517]	5.26092
ENSMODG00000003043	LTB4R	leukotriene B4 receptor [Source:HGNC Symbol;Acc:HGNC:6713]	5.00718
ENSMODG00000016965	CD207	Similar to C-type lectin domain family 4 member K [Source:UniProtKB/TrEMBL;Acc:F6V4U5]	4.93396
ENSMODG00000011148	ANGPTL7	angiopoietin like 7 [Source:HGNC Symbol;Acc:HGNC:24078]	4.88912
ENSMODG00000016767	ADAM28	ADAM metallopeptidase domain 28 [Source:HGNC Symbol;Acc:HGNC:206]	4.8241
ENSMODG00000028135	PLAUR	plasminogen activator, urokinase receptor [Source:HGNC Symbol;Acc:HGNC:9053]	4.67192
ENSMODG00000004708	C19orf35	chromosome 19 open reading frame 35 [Source:HGNC Symbol;Acc:HGNC:24793]	4.64539
ENSMODG00000019157	CCL2	C-C motif chemokine [Source:UniProtKB/TrEMBL;Acc:F7BK46]	4.58932
ENSMODG00000022862		Uncharacterized protein [Source:UniProtKB/TrEMBL;Acc:F6PHK5]	4.48875
ENSMODG00000008857	C5AR1	complement component 5a receptor 1 [Source:HGNC Symbol;Acc:HGNC:1338]	4.26308
ENSMODG00000007003	RBM47	RNA binding motif protein 47 [Source:HGNC Symbol;Acc:HGNC:30358]	4.19059
ENSMODG00000002279	WDFY4	Similar to WD repeat- and FYVE domain-containing protein 4 [Source:UniProtKB/TrEMBL;Acc:F7CVQ4]	4.17407
ENSMODG00000007344	MAS1L	MAS1 proto-oncogene like, G protein-coupled receptor; Uncharacterized protein [Source:UniProtKB/TrEMBL;Acc:F7B0N6]	4.04861
ENSMODG00000028927	RNF112	Similar to RING finger protein 112 [Source:UniProtKB/TrEMBL;Acc:K7DZM2]	3.94556
ENSMODG00000002494	HP	Haptoglobin; Uncharacterized protein [Source:UniProtKB/TrEMBL;Acc:F7BVM7]	3.9092
ENSMODG00000022647	LRRC15	leucine rich repeat containing 15 [Source:HGNC Symbol;Acc:HGNC:20818]	3.82306
ENSMODG00000028642	CD163	Similar to Scavenger receptor cysteine-rich type 1 protein M130 [Source:UniProtKB/TrEMBL;Acc:K7E5J9]	3.7566
ENSMODG00000016400	CYP24A1	cytochrome P450 family 24 subfamily A member 1 [Source:HGNC Symbol;Acc:HGNC:2602]	3.72989
ENSMODG00000006476	FABP4	Similar to Fatty acid-binding protein, adipocyte [Source:UniProtKB/TrEMBL;Acc:F7FG79]	3.70866
ENSMODG00000011451	CCR1	C-C motif chemokine receptor 1 [Source:HGNC Symbol;Acc:HGNC:1602]	3.69922
ENSMODG00000013561	ETV7	ETS variant 7 [Source:HGNC Symbol;Acc:HGNC:18160]	3.67782
ENSMODG00000013872	CD22	CD22 molecule [Source:HGNC Symbol;Acc:HGNC:1643]	3.66521
ENSMODG00000017977	ZNF850	Similar to Zinc finger protein 850; Uncharacterized protein [Source:UniProtKB/TrEMBL;Acc:H9H8C6]	3.64587
ENSMODG00000006834	CD300LF	CD300 molecule-like family member f [Source:HGNC Symbol;Acc:HGNC:29883]	3.63054
ENSMODG00000007901	ART5	Similar to Ecto-ADP-ribosyltransferase 5 [Source:UniProtKB/TrEMBL;Acc:F6YSK2]	3.43201
ENSMODG00000020450	GLIPR1	GLI pathogenesis related 1 [Source:HGNC Symbol;Acc:HGNC:17001]	3.34247
ENSMODG00000001265	IL6	interleukin 6 [Source:HGNC Symbol;Acc:HGNC:6018]	3.33693
ENSMODG00000012097	GBP6	Similar to Guanylate-binding protein 6; [Source:UniProtKB/TrEMBL;Acc:F7G4J9]	3.32769
ENSMODG00000028867	GBP4	Similar to Guanylate-binding protein 4 [Source:UniProtKB/TrEMBL;Acc:K7E431]	3.26899
ENSMODG00000028432	RNASE4	Similar to Ribonuclease 4 [Source:UniProtKB/TrEMBL;Acc:K7E690]	3.26288
ENSMODG00000022952	IL4R	interleukin 4 receptor [Source:HGNC Symbol;Acc:HGNC:6015]	3.243
ENSMODG00000010040	CA15	Similar to Carbonic anhydrase 15 [Source:UniProtKB/TrEMBL;Acc:F6TTR6]	3.16196
ENSMODG00000028475		Uncharacterized protein [Source:UniProtKB/TrEMBL;Acc:K7E0Z0]	3.0942
ENSMODG00000001119		Uncharacterized protein [Source:UniProtKB/TrEMBL;Acc:F7A2H1]	3.04675
ENSMODG00000001017	BST1	bone marrow stromal cell antigen 1 [Source:HGNC Symbol;Acc:HGNC:1118]	3.02706
ENSMODG00000025153	CXorf21	chromosome X open reading frame 21 [Source:HGNC Symbol;Acc:HGNC:25667]	3.00309
ENSMODG00000027363	TNFRSF9	tumor necrosis factor receptor superfamily member 9 [Source:HGNC Symbol;Acc:HGNC:11924]	2.95566
ENSMODG00000009818	VIM	vimentin [Source:HGNC Symbol;Acc:HGNC:12692]	2.95258
ENSMODG00000005411	ARHGAP30	Rho GTPase activating protein 30 [Source:HGNC Symbol;Acc:HGNC:27414]	2.90725
ENSMODG00000025651		Uncharacterized protein [Source:UniProtKB/TrEMBL;Acc:F6XDZ9]	2.89698
ENSMODG00000008096	ADM	adrenomedullin [Source:HGNC Symbol;Acc:HGNC:259]	2.87368
ENSMODG00000025162	CDKN2B	cyclin dependent kinase inhibitor 2B; Uncharacterized protein [Source:UniProtKB/TrEMBL;Acc:F7GHN9]	2.84591
ENSMODG00000002314	VAV1	vav guanine nucleotide exchange factor 1	2.83963
ENSMODG00000006435	FSTL3	follistatin like 3 [Source:HGNC Symbol;Acc:HGNC:3973]	2.82019
ENSMODG00000005614	CNN2	calponin 2 [Source:HGNC Symbol;Acc:HGNC:2156]	2.80929
ENSMODG00000003126	F5	coagulation factor V [Source:HGNC Symbol;Acc:HGNC:3542]	2.77086
ENSMODG00000013484	LOX	lysyl oxidase [Source:HGNC Symbol;Acc:HGNC:6664]	2.75495
ENSMODG00000014985	FCER2	Fc fragment of IgE receptor II [Source:HGNC Symbol;Acc:HGNC:3612]	2.74614
ENSMODG00000028520		Uncharacterized protein [Source:UniProtKB/TrEMBL;Acc:K7DZY9]	2.72954
ENSMODG00000000327	CYP3A4	Similar to cytochrome P450 3A4 [Source:UniProtKB/TrEMBL;Acc:F6VTP9]	2.72463
ENSMODG00000016314	CEBPB	CCAAT/enhancer binding protein (C/EBP) beta [Source:HGNC Symbol;Acc:HGNC:1834]	2.71843
ENSMODG00000015106	CASP10	caspase 10 [Source:HGNC Symbol;Acc:HGNC:1500]	2.70921
ENSMODG00000017406	S100A12	S100 calcium binding protein A12 [Source:HGNC Symbol;Acc:HGNC:10489]	2.69218
ENSMODG00000024736		Uncharacterized protein [Source:UniProtKB/TrEMBL;Acc:F6Q0B9]	2.67456
ENSMODG00000013071	SNX20	sorting nexin 20 [Source:HGNC Symbol;Acc:HGNC:30390]	2.66337
ENSMODG00000027729	HAVCR1	hepatitis A virus cellular receptor 1 [Source:HGNC Symbol;Acc:HGNC:17866]	2.6105
ENSMODG00000005421	PSMB10	proteasome subunit beta 10 [Source:HGNC Symbol;Acc:HGNC:9538]	2.60444
ENSMODG00000006426	PRSS57	protease, serine 57 [Source:HGNC Symbol;Acc:HGNC:31397]	2.59548
ENSMODG00000025650		Uncharacterized protein [Source:UniProtKB/TrEMBL;Acc:F6XE08]	2.57079
ENSMODG00000001082	CHIT1	chitinase 1 [Source:HGNC Symbol;Acc:HGNC:1936]	2.56959
ENSMODG00000017841	FAM26F	Similar to Protein FAM26F [Source:UniProtKB/TrEMBL;Acc:F6Z8E8]	2.56959
ENSMODG00000011297	GSDMD	gasdermin D [Source:HGNC Symbol;Acc:HGNC:25697]	2.56817
ENSMODG00000019188	CXCL1	Similar toC-X-C motif chemokine ligand 1 [Source:UniProtKB/TrEMBL;Acc:F7A9K2]	2.55273
ENSMODG00000019614	TLR4	toll like receptor 4 [Source:HGNC Symbol;Acc:HGNC:11850]	2.53482
ENSMODG00000017345	SLC27A3	solute carrier family 27 member 3 [Source:HGNC Symbol;Acc:HGNC:10997]	2.4822
ENSMODG00000006712	TARM1	Similar to T-cell-interacting, activating receptor on myeloid cells protein 1 [Source:UniProtKB/TrEMBL;Acc:H9H678]	2.47101
ENSMODG00000009329	SLC2A5	solute carrier family 2 member 5 [Source:HGNC Symbol;Acc:HGNC:11010]	2.45724
ENSMODG00000025313	GPR34	G protein-coupled receptor 34 [Source:HGNC Symbol;Acc:HGNC:4490]	2.40526
ENSMODG00000025753	MTE1	Similar to Metallothionein-1E [Source:UniProtKB/TrEMBL;Acc:F7G3P8]	2.40397
ENSMODG00000013757	FKBP5	FK506 binding protein 5 [Source:HGNC Symbol;Acc:HGNC:3721]	2.39154
ENSMODG00000020313	FYB	FYN binding protein [Source:HGNC Symbol;Acc:HGNC:4036]	2.36743
ENSMODG00000010120	CHRNA6	cholinergic receptor nicotinic alpha 6 subunit [Source:HGNC Symbol;Acc:HGNC:15963]	2.34609
ENSMODG00000003164	SELP	selectin P [Source:HGNC Symbol;Acc:HGNC:10721]	2.33048
ENSMODG00000018732	MAFF	MAF bZIP transcription factor F [Source:HGNC Symbol;Acc:HGNC:6780]	2.32796
ENSMODG00000015482	SLC11A1	solute carrier family 11 member 1 [Source:HGNC Symbol;Acc:HGNC:10907]	2.3256
ENSMODG00000014752	CASP1	Similar to CASP1 [Source:UniProtKB/TrEMBL;Acc:F7G5S9]	2.26543
ENSMODG00000024954	TLR2	toll like receptor 2 [Source:HGNC Symbol;Acc:HGNC:11848]	2.26542
ENSMODG00000017944	MGP	matrix Gla protein [Source:HGNC Symbol;Acc:HGNC:7060]	2.25376
ENSMODG00000016386	PIK3CG	phosphatidylinositol-4,5-bisphosphate 3-kinase catalytic subunit gamma [Source:HGNC Symbol;Acc:HGNC:8978]	2.23444
ENSMODG00000025588	DZIP3	DAZ interacting zinc finger protein 3 [Source:HGNC Symbol;Acc:HGNC:30938]	2.22709
ENSMODG00000027743		Uncharacterized protein [Source:UniProtKB/TrEMBL;Acc:K7E5V0]	2.22208
ENSMODG00000013494	ZFP36	ZFP36 ring finger protein [Source:HGNC Symbol;Acc:HGNC:12862]	2.21796
ENSMODG00000005718	ALOX15	arachidonate 15-lipoxygenase	2.19976
ENSMODG00000003654	PLEK	pleckstrin [Source:HGNC Symbol;Acc:HGNC:9070]	2.19316
ENSMODG00000027892	CASP4	Similar to Caspase-4 [Source:UniProtKB/TrEMBL;Acc:K7E453]	2.19279
ENSMODG00000013430	TNFAIP2	TNF alpha induced protein 2 [Source:HGNC Symbol;Acc:HGNC:11895]	2.18742
ENSMODG00000018447	NRROS	negative regulator of reactive oxygen species [Source:HGNC Symbol;Acc:HGNC:24613]	2.18549
ENSMODG00000022949	C16orf54	chromosome 16 open reading frame 54 [Source:HGNC Symbol;Acc:HGNC:26649]	2.17125
ENSMODG00000009646	WT1	Wilms tumor 1 [Source:HGNC Symbol;Acc:HGNC:12796]	2.11523
ENSMODG00000014322	IL34	interleukin 34 [Source:HGNC Symbol;Acc:HGNC:28529]	2.11285
ENSMODG00000009417	UPP1	uridine phosphorylase 1 [Source:HGNC Symbol;Acc:HGNC:12576]	2.07878
ENSMODG00000009274	IKZF1	IKAROS family zinc finger 1 [Source:HGNC Symbol;Acc:HGNC:13176]	2.0267
ENSMODG00000001568	ITGAL	integrin subunit alpha L [Source:HGNC Symbol;Acc:HGNC:6148]	2.02431
ENSMODG00000006013		Uncharacterized protein [Source:UniProtKB/TrEMBL;Acc:F7AJ61]	2.01665
ENSMODG00000011734	LGALS3	galectin 3 [Source:HGNC Symbol;Acc:HGNC:6563]	1.98309
ENSMODG00000009095	SDR16C5	short chain dehydrogenase/reductase family 16C, member 5 [Source:HGNC Symbol;Acc:HGNC:30311]	1.97207
ENSMODG00000021110	CYBB	cytochrome b-245 beta chain [Source:HGNC Symbol;Acc:HGNC:2578]	1.96089
ENSMODG00000012290		Uncharacterized protein [Source:UniProtKB/TrEMBL;Acc:F7GF41]	1.94973
ENSMODG00000018920	S100A11	S100 calcium binding protein A11 [Source:HGNC Symbol;Acc:HGNC:10488]	1.94329
ENSMODG00000011974	CISH	cytokine inducible SH2 containing protein [Source:HGNC Symbol;Acc:HGNC:1984]	1.94143
ENSMODG00000010596		Uncharacterized protein [Source:UniProtKB/TrEMBL;Acc:F7G8H1]	1.91786
ENSMODG00000017029	HGF	hepatocyte growth factor [Source:HGNC Symbol;Acc:HGNC:4893]	1.90969
ENSMODG00000016879	RAB32	RAB32, member RAS oncogene family [Source:HGNC Symbol;Acc:HGNC:9772]	1.90787
ENSMODG00000017644	SLC28A2	solute carrier family 28 (concentrative nucleoside transporter) member 2 [Source:HGNC Symbol;Acc:HGNC:11002]	1.9046
ENSMODG00000022829	ZNF420	Similar to Zinc finger protein 420 [Source:UniProtKB/TrEMBL;Acc:H9H9G6]	1.89993
ENSMODG00000004472	F3	coagulation factor III, tissue factor [Source:HGNC Symbol;Acc:HGNC:3541]	1.87938
ENSMODG00000006514	SLC15A3	solute carrier family 15 member 3 [Source:HGNC Symbol;Acc:HGNC:18068]	1.8768
ENSMODG00000020172	LPXN	leupaxin [Source:HGNC Symbol;Acc:HGNC:14061]	1.85136
ENSMODG00000014647	KRT42	Similar to Keratin, type I cytoskeletal 42 [Source:UniProtKB/TrEMBL;Acc:F7EQA7]	1.83809
ENSMODG00000020862	BCL3	B-cell CLL/lymphoma 3 [Source:HGNC Symbol;Acc:HGNC:998]	1.83706
ENSMODG00000014366	PSMB8	proteasome subunit beta 8 [Source:HGNC Symbol;Acc:HGNC:9545]	1.83074
ENSMODG00000013221	SASH3	SAM and SH3 domain containing 3 [Source:HGNC Symbol;Acc:HGNC:15975]	1.83039
ENSMODG00000012200	NGFR	nerve growth factor receptor [Source:HGNC Symbol;Acc:HGNC:7809]	1.78767
ENSMODG00000002073	GLDN	gliomedin [Source:HGNC Symbol;Acc:HGNC:29514]	1.77328
ENSMODG00000017362	NPR1	Similar to natriuretic peptide receptor 1 [Source:UniProtKB/TrEMBL;Acc:F6VZR7]	1.77319
ENSMODG00000011721	PTGS2	prostaglandin-endoperoxide synthase 2 [Source:HGNC Symbol;Acc:HGNC:9605]	1.77296
ENSMODG00000014211	SCIN	scinderin [Source:HGNC Symbol;Acc:HGNC:21695]	1.75358
ENSMODG00000011807	PARP3	poly(ADP-ribose) polymerase family member 3 [Source:HGNC Symbol;Acc:HGNC:273]	1.75056
ENSMODG00000011475	ARRDC2	arrestin domain containing 2 [Source:HGNC Symbol;Acc:HGNC:25225]	1.74357
ENSMODG00000020809	ANXA3	annexin A3 [Source:HGNC Symbol;Acc:HGNC:541]	1.74229
ENSMODG00000015575	FOSL2	FOS like 2, AP-1 transcription factor subunit [Source:HGNC Symbol;Acc:HGNC:3798]	1.72299
ENSMODG00000010633	FCRL4	Similar to Fc receptor-like protein 4; Uncharacterized protein [Source:UniProtKB/TrEMBL;Acc:F7D544]	1.70982
ENSMODG00000016806	LOXL2	lysyl oxidase like 2 [Source:HGNC Symbol;Acc:HGNC:6666]	1.69732
ENSMODG00000006879	LCP2	lymphocyte cytosolic protein 2 [Source:HGNC Symbol;Acc:HGNC:6529]	1.69345
ENSMODG00000028492	NME1	NME/NM23 nucleoside diphosphate kinase 1 [Source:HGNC Symbol;Acc:HGNC:7849]	1.63532
ENSMODG00000019906	NR1H3	nuclear receptor subfamily 1 group H member 3 [Source:HGNC Symbol;Acc:HGNC:7966]	1.62131
ENSMODG00000010524	ZNF383	Similar to Zinc finger protein 383; [Source:UniProtKB/TrEMBL;Acc:F7DQJ4]	1.61527
ENSMODG00000002338	ADGRE1	adhesion G protein-coupled receptor E1 [Source:HGNC Symbol;Acc:HGNC:3336]	1.58203
ENSMODG00000016807	NES	nestin [Source:HGNC Symbol;Acc:HGNC:7756]	1.57406
ENSMODG00000017794	ZC3H12A	zinc finger CCCH-type containing 12A [Source:HGNC Symbol;Acc:HGNC:26259]	1.56287
ENSMODG00000010404	RASL12	RAS like family 12 [Source:HGNC Symbol;Acc:HGNC:30289]	1.55993
ENSMODG00000017558	CTGF	connective tissue growth factor [Source:HGNC Symbol;Acc:HGNC:2500]	1.55212
ENSMODG00000009545	SYNPO	synaptopodin [Source:HGNC Symbol;Acc:HGNC:30672]	1.548
ENSMODG00000021261	CP	ceruloplasmin [Source:HGNC Symbol;Acc:HGNC:2295]	1.53513
ENSMODG00000003363	TUBB6	tubulin beta 6 class V [Source:HGNC Symbol;Acc:HGNC:20776]	1.52256
ENSMODG00000004843	GADD45B	growth arrest and DNA damage inducible beta [Source:HGNC Symbol;Acc:HGNC:4096]	1.5026
ENSMODG00000018054	PLEKHG6	pleckstrin homology and RhoGEF domain containing G6 [Source:HGNC Symbol;Acc:HGNC:25562]	1.49563
ENSMODG00000020299	C7	complement component 7 [Source:HGNC Symbol;Acc:HGNC:1346]	1.49448
ENSMODG00000019309	PLAC8	placenta-specific 8 [Source:HGNC Symbol;Acc:HGNC:19254]	1.4895
ENSMODG00000019584	AEN	apoptosis enhancing nuclease [Source:HGNC Symbol;Acc:HGNC:25722]	1.48659
ENSMODG00000023331	XBP1	X-box binding protein 1 [Source:HGNC Symbol;Acc:HGNC:12801]	1.48376
ENSMODG00000010032	TAGLN2	transgelin 2 [Source:HGNC Symbol;Acc:HGNC:11554]	1.47999
ENSMODG00000014345	PSMB9	proteasome subunit beta 9 [Source:HGNC Symbol;Acc:HGNC:9546]	1.47856
ENSMODG00000014140	PRSS54	protease, serine 54 [Source:HGNC Symbol;Acc:HGNC:26336]	1.47236
ENSMODG00000021068	IL10RB	interleukin 10 receptor subunit beta [Source:UniProtKB/TrEMBL;Acc:F6V1X5]	1.47106
ENSMODG00000020468	PAWR	pro-apoptotic WT1 regulator [Source:HGNC Symbol;Acc:HGNC:8614]	1.46379
ENSMODG00000004562	RAB20	RAB20, member RAS oncogene family [Source:HGNC Symbol;Acc:HGNC:18260]	1.45125
ENSMODG00000019692	PTGS1	Similar to Prostaglandin G/H synthase 1; Uncharacterized protein [Source:UniProtKB/TrEMBL;Acc:F6TCZ7]	1.43629
ENSMODG00000027491	AIM2	Similar to interferon-inducible protein AIM2 [Source:UniProtKB/TrEMBL;Acc:K7DZU2]	1.43284
ENSMODG00000027463	CCL20	C-C motif chemokine ligand 20 [Source:HGNC Symbol;Acc:HGNC:10619]	1.43033
ENSMODG00000021000	ADAMTS1	ADAM metallopeptidase with thrombospondin type 1 motif 1 [Source:HGNC Symbol;Acc:HGNC:217]	1.41869
ENSMODG00000014710	IRF5	interferon regulatory factor 5 [Source:HGNC Symbol;Acc:HGNC:6120]	1.40389
ENSMODG00000010468	MTHFD2	methylenetetrahydrofolate dehydrogenase (NADP+ dependent) 2 [Source:HGNC Symbol;Acc:HGNC:7434]	1.3953
ENSMODG00000008583	APBB1IP	amyloid beta precursor protein binding family B member 1 interacting protein [Source:HGNC Symbol;Acc:HGNC:17379]	1.38535
ENSMODG00000021344	MORF4L1	Similar to Mortality factor 4-like protein 1 [Source:UniProtKB/TrEMBL;Acc:F7FSM7]	1.38323
ENSMODG00000009659	EHBP1L1	EH domain binding protein 1-like 1 [Source:HGNC Symbol;Acc:HGNC:30682]	1.36383
ENSMODG00000017827	EVA1B	eva-1 homolog B (C. elegans) [Source:HGNC Symbol;Acc:HGNC:25558]	1.29157
ENSMODG00000005729	ALPK1	alpha kinase 1 [Source:HGNC Symbol;Acc:HGNC:20917]	1.28615
ENSMODG00000025111	TIFA	TRAF interacting protein with forkhead associated domain; Uncharacterized protein [Source:UniProtKB/TrEMBL;Acc:F6RNB3]	1.27443
ENSMODG00000013940	HMGA1	high mobility group AT-hook 1 [Source:HGNC Symbol;Acc:HGNC:5010]	1.27081
ENSMODG00000011852	ANXA4	annexin A4 [Source:HGNC Symbol;Acc:HGNC:542]	1.26948
ENSMODG00000005405	LCAT	lecithin-cholesterol acyltransferase [Source:HGNC Symbol;Acc:HGNC:6522]	1.26436
ENSMODG00000007327	WNT7B	Wnt family member 7B [Source:HGNC Symbol;Acc:HGNC:12787]	1.26128
ENSMODG00000015862	IER3	immediate early response 3 [Source:HGNC Symbol;Acc:HGNC:5392]	1.26079
ENSMODG00000017391	S100A16	S100 calcium binding protein A16 [Source:HGNC Symbol;Acc:HGNC:20441]	1.25976
ENSMODG00000017169	GSAP	gamma-secretase activating protein [Source:HGNC Symbol;Acc:HGNC:28042]	1.25668
ENSMODG00000006242	TRADD	TNFRSF1A associated via death domain [Source:HGNC Symbol;Acc:HGNC:12030]	1.25033
ENSMODG00000015240	CLIC1	chloride intracellular channel 1 [Source:HGNC Symbol;Acc:HGNC:2062]	1.24764
ENSMODG00000013541	TNFAIP8	TNF alpha induced protein 8 [Source:HGNC Symbol;Acc:HGNC:17260]	1.23365
ENSMODG00000015547	LIX1	limb and CNS expressed 1 [Source:HGNC Symbol;Acc:HGNC:18581]	1.22762
ENSMODG00000005382	SBNO2	strawberry notch homolog 2 (Drosophila) [Source:HGNC Symbol;Acc:HGNC:29158]	1.22298
ENSMODG00000001741	TRIB1	tribbles pseudokinase 1 [Source:HGNC Symbol;Acc:HGNC:16891]	1.22288
ENSMODG00000019822	CD44	CD44 molecule (Indian blood group) [Source:HGNC Symbol;Acc:HGNC:1681]	1.22237
ENSMODG00000024069	PRSS23	protease, serine 23 [Source:HGNC Symbol;Acc:HGNC:14370]	1.21817
ENSMODG00000023954	IER2	immediate early response 2 [Source:HGNC Symbol;Acc:HGNC:28871]	1.21698
ENSMODG00000009283	RHBDF2	rhomboid 5 homolog 2 [Source:HGNC Symbol;Acc:HGNC:20788]	1.21631
ENSMODG00000011483	DNASE2	deoxyribonuclease II, lysosomal [Source:HGNC Symbol;Acc:HGNC:2960]	1.21457
ENSMODG00000014610	PGLYRP2	peptidoglycan recognition protein 2 [Source:HGNC Symbol;Acc:HGNC:30013]	1.21268
ENSMODG00000003497	VCAM1	vascular cell adhesion molecule 1 [Source:HGNC Symbol;Acc:HGNC:12663]	1.20755
ENSMODG00000006345	ACSS1	acyl-CoA synthetase short-chain family member 1 [Source:HGNC Symbol;Acc:HGNC:16091]	1.20127
ENSMODG00000009651	LIMK2	LIM domain kinase 2 [Source:HGNC Symbol;Acc:HGNC:6614]	1.19687
ENSMODG00000014450		Uncharacterized protein [Source:UniProtKB/TrEMBL;Acc:F6V4Y4]	1.19593
ENSMODG00000001145	ANXA11	annexin A11 [Source:HGNC Symbol;Acc:HGNC:535]	1.19497
ENSMODG00000012984	GPX1	glutathione peroxidase 1 [Source:HGNC Symbol;Acc:HGNC:4553]	1.19352
ENSMODG00000004078	ACER2	alkaline ceramidase 2 [Source:HGNC Symbol;Acc:HGNC:23675]	1.18435
ENSMODG00000017909	CAPN3	calpain 3 [Source:HGNC Symbol;Acc:HGNC:1480]	1.18298
ENSMODG00000002183	ANXA1	annexin A1 [Source:HGNC Symbol;Acc:HGNC:533]	1.18078
ENSMODG00000008611	ARID5A	AT-rich interaction domain 5A [Source:HGNC Symbol;Acc:HGNC:17361]	1.17513
ENSMODG00000014722	HLA-DRA	major histocompatibility complex, class II, DR alpha [Source:HGNC Symbol;Acc:HGNC:4947]	1.17511
ENSMODG00000016266	ABCA1	ATP binding cassette subfamily A member 1 [Source:HGNC Symbol;Acc:HGNC:29]	1.16395
ENSMODG00000006046	FHOD1	formin homology 2 domain containing 1 [Source:HGNC Symbol;Acc:HGNC:17905]	1.14952
ENSMODG00000016480	TNFRSF12A	tumor necrosis factor receptor superfamily member 12A [Source:HGNC Symbol;Acc:HGNC:18152]	1.14407
ENSMODG00000016982	PROS1	protein S (alpha) [Source:HGNC Symbol;Acc:HGNC:9456]	1.14114
ENSMODG00000013964	PTH1R	parathyroid hormone 1 receptor [Source:HGNC Symbol;Acc:HGNC:9608]	1.13995
ENSMODG00000006739	DGAT2	diacylglycerol O-acyltransferase 2 [Source:HGNC Symbol;Acc:HGNC:16940]	1.12989
ENSMODG00000006073	TOR3A	torsin family 3 member A [Source:HGNC Symbol;Acc:HGNC:11997]	1.12922
ENSMODG00000002259	TRIP10	thyroid hormone receptor interactor 10 [Source:HGNC Symbol;Acc:HGNC:12304]	1.12844
ENSMODG00000001338	OVGP1	oviductal glycoprotein 1 [Source:HGNC Symbol;Acc:HGNC:8524]	1.12332
ENSMODG00000018059	LTBR	lymphotoxin beta receptor [Source:HGNC Symbol;Acc:HGNC:6718]	1.12026
ENSMODG00000018811	CTSK	cathepsin K [Source:HGNC Symbol;Acc:HGNC:2536]	1.1166
ENSMODG00000003594	NMI	N-myc and STAT interactor [Source:HGNC Symbol;Acc:HGNC:7854]	1.11506
ENSMODG00000013112	RARA	retinoic acid receptor alpha [Source:HGNC Symbol;Acc:HGNC:9864]	1.1132
ENSMODG00000020265	EMB	embigin [Source:HGNC Symbol;Acc:HGNC:30465]	1.11206
ENSMODG00000020532	TLR6	Toll-like receptor 6 [Source:UniProtKB/TrEMBL;Acc:F7ENG1]	1.10941
ENSMODG00000023686	SCNN1D	sodium channel epithelial 1 delta subunit [Source:HGNC Symbol;Acc:HGNC:10601]	1.10935
ENSMODG00000009522	IGFBP3	insulin like growth factor binding protein 3 [Source:HGNC Symbol;Acc:HGNC:5472]	1.1067
ENSMODG00000006233	PPARG	peroxisome proliferator activated receptor gamma [Source:HGNC Symbol;Acc:HGNC:9236]	1.10637
ENSMODG00000007743	TRIM47	tripartite motif containing 47 [Source:HGNC Symbol;Acc:HGNC:19020]	1.08139
ENSMODG00000006802	TSPO	translocator protein [Source:HGNC Symbol;Acc:HGNC:1158]	1.06893
ENSMODG00000013564	IL10RA	interleukin 10 receptor subunit alpha [Source:HGNC Symbol;Acc:HGNC:5964]	1.06647
ENSMODG00000008306	FOXJ1	forkhead box J1 [Source:HGNC Symbol;Acc:HGNC:3816]	1.04879
ENSMODG00000018248	YBX3	Y-box binding protein 3 [Source:HGNC Symbol;Acc:HGNC:2428]	1.04345
ENSMODG00000019050	SLC7A2	solute carrier family 7 member 2 [Source:HGNC Symbol;Acc:HGNC:11060]	1.04292
ENSMODG00000015900	TMCO4	transmembrane and coiled-coil domains 4 [Source:HGNC Symbol;Acc:HGNC:27393]	1.03971
ENSMODG00000023474	ZNF184	Similar to Zinc finger protein 184; [Source:UniProtKB/TrEMBL;Acc:F6SQK4]	1.03931
ENSMODG00000005468	SERPINB6	Similar to Serpin B6; [Source:UniProtKB/TrEMBL;Acc:F7CGA4]	1.03398
ENSMODG00000001942	FAM198B	family with sequence similarity 198 member B [Source:HGNC Symbol;Acc:HGNC:25312]	1.02885
ENSMODG00000018588	PRKCDBP	protein kinase C delta binding protein [Source:HGNC Symbol;Acc:HGNC:9400]	1.02307
ENSMODG00000024846	PHLDA3	pleckstrin homology like domain family A member 3 [Source:HGNC Symbol;Acc:HGNC:8934]	1.00446
ENSMODG00000010664	PER2	period circadian clock 2 [Source:HGNC Symbol;Acc:HGNC:8846]	1.00231
ENSMODG00000005780	THBS2	thrombospondin 2 [Source:HGNC Symbol;Acc:HGNC:11786]	-1.02627
ENSMODG00000016655	RGS11	regulator of G-protein signaling 11 [Source:HGNC Symbol;Acc:HGNC:9993]	-1.03223
ENSMODG00000017233	CTNNA3	catenin alpha 3 [Source:HGNC Symbol;Acc:HGNC:2511]	-1.03286
ENSMODG00000029358	COL15A1	collagen type XV alpha 1 chain [Source:HGNC Symbol;Acc:HGNC:2192]	-1.03577
ENSMODG00000000933	MMD2	monocyte to macrophage differentiation associated 2 [Source:HGNC Symbol;Acc:HGNC:30133]	-1.03872
ENSMODG00000001811	SQLE	squalene epoxidase [Source:HGNC Symbol;Acc:HGNC:11279]	-1.0394
ENSMODG00000002057	HMGCR	3-hydroxy-3-methylglutaryl-CoA reductase [Source:HGNC Symbol;Acc:HGNC:5006]	-1.04475
ENSMODG00000012022	FDFT1	farnesyl-diphosphate farnesyltransferase 1 [Source:HGNC Symbol;Acc:HGNC:3629]	-1.04647
ENSMODG00000001114	WISP1	WNT1 inducible signaling pathway protein 1 [Source:HGNC Symbol;Acc:HGNC:12769]	-1.04948
ENSMODG00000005998	IDI1	isopentenyl-diphosphate delta isomerase 1 [Source:HGNC Symbol;Acc:HGNC:5387]	-1.06504
ENSMODG00000003592	LRRC61	leucine rich repeat containing 61 [Source:HGNC Symbol;Acc:HGNC:21704]	-1.07088
ENSMODG00000002349	MSMO1	methylsterol monooxygenase 1 [Source:HGNC Symbol;Acc:HGNC:10545]	-1.07681
ENSMODG00000001752	COL2A1	collagen type II alpha 1 chain [Source:HGNC Symbol;Acc:HGNC:2200]	-1.08631
ENSMODG00000000728	DFNA5	DFNA5, deafness associated tumor suppressor [Source:HGNC Symbol;Acc:HGNC:2810]	-1.0966
ENSMODG00000018749	ITGA10	integrin subunit alpha 10 [Source:HGNC Symbol;Acc:HGNC:6135]	-1.10293
ENSMODG00000002812	MAMDC2	MAM domain containing 2 [Source:HGNC Symbol;Acc:HGNC:23673]	-1.14311
ENSMODG00000025145		Uncharacterized protein [Source:UniProtKB/TrEMBL;Acc:F6TLE1]	-1.14692
ENSMODG00000028365		Uncharacterized protein [Source:UniProtKB/TrEMBL;Acc:K7E3T2]	-1.1566
ENSMODG00000020279	HMGCS1	3-hydroxy-3-methylglutaryl-CoA synthase 1 [Source:HGNC Symbol;Acc:HGNC:5007]	-1.17965
ENSMODG00000009192		Uncharacterized protein [Source:UniProtKB/TrEMBL;Acc:F6ZMU3]	-1.42732
ENSMODG00000003790	BTNL9	butyrophilin like 9 [Source:HGNC Symbol;Acc:HGNC:24176]	-1.43776
ENSMODG00000023072		Uncharacterized protein [Source:UniProtKB/TrEMBL;Acc:F6QZW6]	-2.16452
ENSMODG00000003699	MRGPRX1	Similar to Mas-related G-protein coupled receptor member X1 [Source:UniProtKB/TrEMBL;Acc:F7FAE9]	-2.73179
P28SCI+3d
Ensembl ID	gene name	description	Ave log2FC
			P28SCI+3d
ENSMODG00000007377	MAS1	MAS1 proto-oncogene, G protein-coupled receptor [Source:HGNC Symbol;Acc:HGNC:6899]	5.82762
ENSMODG00000016965	CD207	Similar to C-type lectin domain family 4 member K [Source:UniProtKB/TrEMBL;Acc:F6V4U5]	4.85703
ENSMODG00000028475		Uncharacterized protein [Source:UniProtKB/TrEMBL;Acc:K7E0Z0]	4.68865
ENSMODG00000004839	BLNK	B-cell linker [Source:UniProtKB/TrEMBL;Acc:F6U5K0]	3.77487
ENSMODG00000002338	ADGRE1	adhesion G protein-coupled receptor E1 [Source:HGNC Symbol;Acc:HGNC:3336]	3.5762
ENSMODG00000028942	TLR13	Similar to Toll-like receptor 13 [Source:UniProtKB/TrEMBL;Acc:K7E294]	3.55422
ENSMODG00000003654	PLEK	pleckstrin [Source:HGNC Symbol;Acc:HGNC:9070]	3.16569
ENSMODG00000009329	SLC2A5	solute carrier family 2 member 5 [Source:HGNC Symbol;Acc:HGNC:11010]	3.13215
ENSMODG00000012160	LINS	lines homolog 1 [Source:UniProtKB/TrEMBL;Acc:F7CYL1]	3.12206
ENSMODG00000002314	VAV1	vav guanine nucleotide exchange factor 1	3.04947
ENSMODG00000002305	WDFY4	WDFY family member 4; Uncharacterized protein [Source:UniProtKB/TrEMBL;Acc:F6YDT8]	2.9651
ENSMODG00000014722	HLA-DRA	major histocompatibility complex, class II, DR alpha [Source:HGNC Symbol;Acc:HGNC:4947]	2.93925
ENSMODG00000011463	CCR5	Similar to C-C chemokine receptor type 5 [Source:UniProtKB/TrEMBL;Acc:F6W0U8]	2.9077
ENSMODG00000017313	LCN2	Similar to Neutrophil gelatinase-associated lipocalin [Source:UniProtKB/TrEMBL;Acc:F6XCM7]	2.83899
ENSMODG00000025313	GPR34	G protein-coupled receptor 34 [Source:HGNC Symbol;Acc:HGNC:4490]	2.83444
ENSMODG00000001017	BST1	bone marrow stromal cell antigen 1 [Source:HGNC Symbol;Acc:HGNC:1118]	2.82167
ENSMODG00000016386	PIK3CG	phosphatidylinositol-4,5-bisphosphate 3-kinase catalytic subunit gamma [Source:HGNC Symbol;Acc:HGNC:8978]	2.7385
ENSMODG00000005411	ARHGAP30	Rho GTPase activating protein 30 [Source:HGNC Symbol;Acc:HGNC:27414]	2.7382
ENSMODG00000029124	IGHM	Similar to Ig mu chain C region [Source:UniProtKB/TrEMBL;Acc:K7E4H0]	2.67893
ENSMODG00000019580	TNFSF8	tumor necrosis factor superfamily member 8 [Source:HGNC Symbol;Acc:HGNC:11938]	2.6475
ENSMODG00000020313	FYB	FYN binding protein [Source:HGNC Symbol;Acc:HGNC:4036]	2.57655
ENSMODG00000011451	CCR1	C-C motif chemokine receptor 1 [Source:HGNC Symbol;Acc:HGNC:1602]	2.57468
ENSMODG00000014001	ADGRG5	adhesion G protein-coupled receptor G5 [Source:HGNC Symbol;Acc:HGNC:19010]	2.56124
ENSMODG00000011665		PSEUDOGENE	2.48181
ENSMODG00000001568	ITGAL	integrin subunit alpha L [Source:HGNC Symbol;Acc:HGNC:6148]	2.39833
ENSMODG00000019432	NCKAP1L	Similar to NCK associated protein 1 like [Source:UniProtKB/TrEMBL;Acc:H9H7D3]	2.39752
ENSMODG00000014752	CASP1	Similar to CASP1 [Source:UniProtKB/TrEMBL;Acc:F7G5S9]	2.37705
ENSMODG00000018447	NRROS	negative regulator of reactive oxygen species [Source:HGNC Symbol;Acc:HGNC:24613]	2.33326
ENSMODG00000002568	PYCARD	Similar to Apoptosis-associated speck-like protein containing a CARD [Source:UniProtKB/TrEMBL;Acc:F7F6C6]	2.32233
ENSMODG00000013564	IL10RA	interleukin 10 receptor subunit alpha [Source:HGNC Symbol;Acc:HGNC:5964]	2.28909
ENSMODG00000021110	CYBB	cytochrome b-245 beta chain [Source:HGNC Symbol;Acc:HGNC:2578]	2.27615
ENSMODG00000020172	LPXN	leupaxin [Source:HGNC Symbol;Acc:HGNC:14061]	2.2235
ENSMODG00000010633	FCRL4	Similar to Fc receptor-like protein 4; Uncharacterized protein [Source:UniProtKB/TrEMBL;Acc:F7D544]	2.20801
ENSMODG00000018199	CD80	CD80 molecule [Source:HGNC Symbol;Acc:HGNC:1700]	2.1687
ENSMODG00000014692		Uncharacterized protein [Source:UniProtKB/TrEMBL;Acc:F7DN39]	2.14335
ENSMODG00000027892	CASP4	Similar to Caspase-4 [Source:UniProtKB/TrEMBL;Acc:K7E453]	2.11019
ENSMODG00000027743		Uncharacterized protein [Source:UniProtKB/TrEMBL;Acc:K7E5V0]	2.09509
ENSMODG00000008583	APBB1IP	amyloid beta precursor protein binding family B member 1 interacting protein [Source:HGNC Symbol;Acc:HGNC:17379]	2.06899
ENSMODG00000019309	PLAC8	placenta-specific 8 [Source:HGNC Symbol;Acc:HGNC:19254]	2.05576
ENSMODG00000002494	HP	Haptoglobin; Uncharacterized protein [Source:UniProtKB/TrEMBL;Acc:F7BVM7]	2.03978
ENSMODG00000028875		Uncharacterized protein [Source:UniProtKB/TrEMBL;Acc:K7E508]	2.03501
ENSMODG00000004594	PIK3AP1	phosphoinositide-3-kinase adaptor protein 1 [Source:HGNC Symbol;Acc:HGNC:30034]	2.02653
ENSMODG00000014839	BOLA	Similar to BOLA class I histocompatibility antigen, alpha chain BL3-7-like [Source:UniProtKB/TrEMBL;Acc:F7CHG1]	2.02502
ENSMODG00000017841	FAM26F	Similar to Protein FAM26F [Source:UniProtKB/TrEMBL;Acc:F6Z8E8]	1.99952
ENSMODG00000028867	GBP4	Similar to Guanylate-binding protein 4 [Source:UniProtKB/TrEMBL;Acc:K7E431]	1.96229
ENSMODG00000011148	ANGPTL7	angiopoietin like 7 [Source:HGNC Symbol;Acc:HGNC:24078]	1.93274
ENSMODG00000006879	LCP2	lymphocyte cytosolic protein 2 [Source:HGNC Symbol;Acc:HGNC:6529]	1.92536
ENSMODG00000013221	SASH3	SAM and SH3 domain containing 3 [Source:HGNC Symbol;Acc:HGNC:15975]	1.91366
ENSMODG00000013430	TNFAIP2	TNF alpha induced protein 2 [Source:HGNC Symbol;Acc:HGNC:11895]	1.87668
ENSMODG00000025514	RP9	retinitis pigmentosa 9 (autosomal dominant); Uncharacterized protein [Source:UniProtKB/TrEMBL;Acc:F6VJC0]	1.8738
ENSMODG00000014450		Uncharacterized protein [Source:UniProtKB/TrEMBL;Acc:F6V4Y4]	1.8523
ENSMODG00000020216	MS4A2	membrane spanning 4-domains A2 [Source:HGNC Symbol;Acc:HGNC:7316]	1.84811
ENSMODG00000009274	IKZF1	IKAROS family zinc finger 1 [Source:HGNC Symbol;Acc:HGNC:13176]	1.84717
ENSMODG00000011913	RGS18	regulator of G-protein signaling 18 [Source:HGNC Symbol;Acc:HGNC:14261]	1.84111
ENSMODG00000004391	FAM129C	family with sequence similarity 129 member C [Source:HGNC Symbol;Acc:HGNC:24130]	1.82709
ENSMODG00000011297	GSDMD	gasdermin D [Source:HGNC Symbol;Acc:HGNC:25697]	1.78871
ENSMODG00000022952	IL4R	interleukin 4 receptor [Source:HGNC Symbol;Acc:HGNC:6015]	1.77174
ENSMODG00000008876	RGS10	regulator of G-protein signaling 10 [Source:HGNC Symbol;Acc:HGNC:9992]	1.72782
ENSMODG00000029211		Uncharacterized protein [Source:UniProtKB/TrEMBL;Acc:K7E5J5]	1.68612
ENSMODG00000021332	UNC93B1	unc-93 homolog B1 (C. elegans) [Source:HGNC Symbol;Acc:HGNC:13481]	1.68236
ENSMODG00000028756	CD74	CD74 molecule [Source:HGNC Symbol;Acc:HGNC:1697]	1.66327
ENSMODG00000016516	PDK4	pyruvate dehydrogenase kinase 4 [Source:HGNC Symbol;Acc:HGNC:8812]	1.64485
ENSMODG00000002927	FAM105A	family with sequence similarity 105 member A [Source:HGNC Symbol;Acc:HGNC:25629]	1.64307
ENSMODG00000013426	KLHL6	kelch like family member 6 [Source:HGNC Symbol;Acc:HGNC:18653]	1.63623
ENSMODG00000017029	HGF	hepatocyte growth factor [Source:HGNC Symbol;Acc:HGNC:4893]	1.63079
ENSMODG00000009818	VIM	vimentin [Source:HGNC Symbol;Acc:HGNC:12692]	1.61131
ENSMODG00000006952	NCF1	neutrophil cytosolic factor 1 [Source:HGNC Symbol;Acc:HGNC:7660]	1.59504
ENSMODG00000000769	NCF4	neutrophil cytosolic factor 4 [Source:HGNC Symbol;Acc:HGNC:7662]	1.58006
ENSMODG00000028520		Uncharacterized protein [Source:UniProtKB/TrEMBL;Acc:K7DZY9]	1.57023
ENSMODG00000014381	IL18	Similar to Interleukin-18 [Source:UniProtKB/TrEMBL;Acc:F7DJL0]	1.55995
ENSMODG00000019692	PTGS1	Similar to Prostaglandin G/H synthase 1; Uncharacterized protein [Source:UniProtKB/TrEMBL;Acc:F6TCZ7]	1.53216
ENSMODG00000018443	CECR1	cat eye syndrome chromosome region, candidate 1 [Source:HGNC Symbol;Acc:HGNC:1839]	1.51723
ENSMODG00000009095	SDR16C5	short chain dehydrogenase/reductase family 16C, member 5 [Source:HGNC Symbol;Acc:HGNC:30311]	1.49564
ENSMODG00000001537	AGR3	anterior gradient 3, protein disulphide isomerase family member [Source:HGNC Symbol;Acc:HGNC:24167]	1.48322
ENSMODG00000020531		PSEUDOGENE	1.45469
ENSMODG00000013047	ADCY7	adenylate cyclase 7 [Source:HGNC Symbol;Acc:HGNC:238]	1.40059
ENSMODG00000014710	IRF5	interferon regulatory factor 5 [Source:HGNC Symbol;Acc:HGNC:6120]	1.39965
ENSMODG00000009201	AGT	angiotensinogen [Source:HGNC Symbol;Acc:HGNC:333]	1.39547
ENSMODG00000019592	TNC	tenascin C [Source:HGNC Symbol;Acc:HGNC:5318]	1.39404
ENSMODG00000016879	RAB32	RAB32, member RAS oncogene family [Source:HGNC Symbol;Acc:HGNC:9772]	1.3768
ENSMODG00000015607	VAMP8	vesicle associated membrane protein 8 [Source:HGNC Symbol;Acc:HGNC:12647]	1.36264
ENSMODG00000018252	POLQ	polymerase (DNA) theta [Source:HGNC Symbol;Acc:HGNC:9186]	1.36154
ENSMODG00000003497	VCAM1	vascular cell adhesion molecule 1 [Source:HGNC Symbol;Acc:HGNC:12663]	1.3134
ENSMODG00000000721	MCCC2	Similar to Methylcrotonoyl-CoA carboxylase beta chain, mitochondrial [Source:UniProtKB/TrEMBL;Acc:F6W6I4]	1.28366
ENSMODG00000009283	RHBDF2	rhomboid 5 homolog 2 [Source:HGNC Symbol;Acc:HGNC:20788]	1.27262
ENSMODG00000003113	HTRA3	HtrA serine peptidase 3 [Source:HGNC Symbol;Acc:HGNC:30406]	1.2684
ENSMODG00000011807	PARP3	poly(ADP-ribose) polymerase family member 3 [Source:HGNC Symbol;Acc:HGNC:273]	1.2496
ENSMODG00000000589	BIRC2	Similar to Baculoviral IAP repeat-containing protein 2 [Source:UniProtKB/TrEMBL;Acc:F6TRQ7]	1.23484
ENSMODG00000011560	RENBP	renin binding protein [Source:HGNC Symbol;Acc:HGNC:9959]	1.22295
ENSMODG00000005421	PSMB10	proteasome subunit beta 10 [Source:HGNC Symbol;Acc:HGNC:9538]	1.1478
ENSMODG00000001535	MSX1	msh homeobox 1 [Source:HGNC Symbol;Acc:HGNC:7391]	1.14395
ENSMODG00000011475	ARRDC2	arrestin domain containing 2 [Source:HGNC Symbol;Acc:HGNC:25225]	1.13842
ENSMODG00000002073	GLDN	gliomedin [Source:HGNC Symbol;Acc:HGNC:29514]	1.12965
ENSMODG00000002817	DNAH5	dynein axonemal heavy chain 5 [Source:HGNC Symbol;Acc:HGNC:2950]	1.1116
ENSMODG00000014011	ADGRG1	adhesion G protein-coupled receptor G1 [Source:HGNC Symbol;Acc:HGNC:4512]	1.10918
ENSMODG00000015297	HS6ST2	heparan sulfate 6-O-sulfotransferase 2 [Source:HGNC Symbol;Acc:HGNC:19133]	1.10701
ENSMODG00000016266	ABCA1	ATP binding cassette subfamily A member 1 [Source:HGNC Symbol;Acc:HGNC:29]	1.10444
ENSMODG00000007592	TAGAP	T-cell activation RhoGTPase activating protein [Source:HGNC Symbol;Acc:HGNC:15669]	1.08111
ENSMODG00000019822	CD44	CD44 molecule (Indian blood group) [Source:HGNC Symbol;Acc:HGNC:1681]	1.06488
ENSMODG00000018371	SLC12A8	solute carrier family 12 member 8 [Source:HGNC Symbol;Acc:HGNC:15595]	-1.07802
ENSMODG00000008623	FRMD3	FERM domain containing 3 [Source:HGNC Symbol;Acc:HGNC:24125]	-1.10471
ENSMODG00000009453	GAL3ST1	Similar to Galactosylceramide sulfotransferase [Source:UniProtKB/TrEMBL;Acc:F7FZJ8]	-1.12745
ENSMODG00000000079	DPY19L2	dpy-19 like 2 [Source:HGNC Symbol;Acc:HGNC:19414]	-1.80464
ENSMODG00000006886		PSEUDOGENE	-2.15242
ENSMODG00000012489		Uncharacterized protein [Source:UniProtKB/TrEMBL;Acc:F6Q3L4]	-2.6762
ENSMODG00000021030	CRYAA	crystallin alpha A; Uncharacterized protein [Source:UniProtKB/TrEMBL;Acc:F6QYV3]	-2.86424
ENSMODG00000016631	HBZ	Similar to Hemoglobin subunit zeta [Source:UniProtKB/TrEMBL;Acc:F6YMJ4]	-4.63519
P28SCI+7d
Ensembl ID	gene name	description	Ave log2FC
			P28SCI+7d
ENSMODG00000001082	CHIT1	chitinase 1 [Source:HGNC Symbol;Acc:HGNC:1936]	4.25408
ENSMODG00000002314	VAV1	vav guanine nucleotide exchange factor 1	3.67746
ENSMODG00000028875		Uncharacterized protein [Source:UniProtKB/TrEMBL;Acc:K7E508]	2.18051
ENSMODG00000014692		Uncharacterized protein [Source:UniProtKB/TrEMBL;Acc:F7DN39]	2.12577
ENSMODG00000014752	CASP1	Similar to CASP1 [Source:UniProtKB/TrEMBL;Acc:F7G5S9]	2.04898
ENSMODG00000016386	PIK3CG	phosphatidylinositol-4,5-bisphosphate 3-kinase catalytic subunit gamma [Source:HGNC Symbol;Acc:HGNC:8978]	1.95532
ENSMODG00000009329	SLC2A5	solute carrier family 2 member 5 [Source:HGNC Symbol;Acc:HGNC:11010]	1.94614
ENSMODG00000020216	MS4A2	membrane spanning 4-domains A2 [Source:HGNC Symbol;Acc:HGNC:7316]	1.91521
ENSMODG00000014381	IL18	Similar to Interleukin-18 [Source:UniProtKB/TrEMBL;Acc:F7DJL0]	1.82322
ENSMODG00000014722	HLA-DRA	major histocompatibility complex, class II, DR alpha [Source:HGNC Symbol;Acc:HGNC:4947]	1.69175
ENSMODG00000019432	NCKAP1L	Similar to NCK associated protein 1 like [Source:UniProtKB/TrEMBL;Acc:H9H7D3]	1.67882
ENSMODG00000013564	IL10RA	interleukin 10 receptor subunit alpha [Source:HGNC Symbol;Acc:HGNC:5964]	1.6257
ENSMODG00000008876	RGS10	regulator of G-protein signaling 10 [Source:HGNC Symbol;Acc:HGNC:9992]	1.60834
ENSMODG00000002494	HP	Haptoglobin; Uncharacterized protein [Source:UniProtKB/TrEMBL;Acc:F7BVM7]	1.58961
ENSMODG00000001568	ITGAL	integrin subunit alpha L [Source:HGNC Symbol;Acc:HGNC:6148]	1.58596
ENSMODG00000014710	IRF5	interferon regulatory factor 5 [Source:HGNC Symbol;Acc:HGNC:6120]	1.58558
ENSMODG00000016219	R3HDML	R3H domain containing like [Source:HGNC Symbol;Acc:HGNC:16249]	1.42496
ENSMODG00000013116	GJD3	gap junction protein delta 3 [Source:HGNC Symbol;Acc:HGNC:19147]	1.40281
ENSMODG00000006879	LCP2	lymphocyte cytosolic protein 2 [Source:HGNC Symbol;Acc:HGNC:6529]	1.33303
ENSMODG00000011297	GSDMD	gasdermin D [Source:HGNC Symbol;Acc:HGNC:25697]	1.32154
ENSMODG00000028756	CD74	CD74 molecule [Source:HGNC Symbol;Acc:HGNC:1697]	1.31845
ENSMODG00000003639	LMOD3	leiomodin 3 [Source:HGNC Symbol;Acc:HGNC:6649]	1.26389
ENSMODG00000007251	CALCB	calcitonin related polypeptide beta; Uncharacterized protein [Source:UniProtKB/TrEMBL;Acc:F6VWT9]	1.24756
ENSMODG00000015599	CAPG	capping actin protein, gelsolin like [Source:HGNC Symbol;Acc:HGNC:1474]	1.23161
ENSMODG00000021110	CYBB	cytochrome b-245 beta chain [Source:HGNC Symbol;Acc:HGNC:2578]	1.22183
ENSMODG00000028305	ELN	elastin [Source:HGNC Symbol;Acc:HGNC:3327]	1.1944
ENSMODG00000020511	MELTF	melanotransferrin [Source:HGNC Symbol;Acc:HGNC:7037]	1.16694
ENSMODG00000019906	NR1H3	nuclear receptor subfamily 1 group H member 3 [Source:HGNC Symbol;Acc:HGNC:7966]	1.10745
ENSMODG00000002501	ALDH1A5	aldehyde dehydrogenase 1 family, member A5; Uncharacterized protein [Source:UniProtKB/TrEMBL;Acc:F7B9F1]	1.04616
ENSMODG00000004873	BARX2	BARX homeobox 2 [Source:HGNC Symbol;Acc:HGNC:956]	1.03785
ENSMODG00000009987	TMEM72	transmembrane protein 72 [Source:HGNC Symbol;Acc:HGNC:31658]	-1.1576
ENSMODG00000012821	ELOVL6	ELOVL fatty acid elongase 6 [Source:HGNC Symbol;Acc:HGNC:15829]	-1.46527
